# Supplementary material for: Identification of microRNAs with Dysregulated Expression in Status Epilepticus Induced Epileptogenesis
Source: PLoS One. 2016 Oct 3;11(10):e0163855. doi: 10.1371/journal.pone.0163855 (PMC5047645; doi:10.1371/journal.pone.0163855)
Supplement: S3 Table — (XLSX) [file pone.0163855.s003.xlsx]

## Sheet: miR-128
miRTarBase ID	miRNA	Species (miRNA)	Target Gene	Target Gene (Entrez Gene ID)	Species (Target Gene)	Experiments	Support Type	References (PMID)
MIRT000340	hsa-miR-128-3p	Homo sapiens	NTRK3	4916	Homo sapiens	Luciferase reporter assay	Functional MTI	19370765
MIRT000340	hsa-miR-128-3p	Homo sapiens	NTRK3	4916	Homo sapiens	Luciferase reporter assay	Functional MTI	21143953
MIRT001070	hsa-miR-128-3p	Homo sapiens	DCX	1641	Homo sapiens	Luciferase reporter assay//qRT-PCR//Western blot	Functional MTI	19713529
MIRT001071	hsa-miR-128-3p	Homo sapiens	RELN	5649	Homo sapiens	qRT-PCR//Western blot//Luciferase reporter assay	Functional MTI	19713529
MIRT003734	hsa-miR-128-3p	Homo sapiens	E2F3	1871	Homo sapiens	Luciferase reporter assay	Functional MTI	18810376
MIRT003734	hsa-miR-128-3p	Homo sapiens	E2F3	1871	Homo sapiens	Luciferase reporter assay	Functional MTI	19013014
MIRT004353	hsa-miR-128-3p	Homo sapiens	EGFR	1956	Homo sapiens	Western blot	Functional MTI	22853714
MIRT004645	hsa-miR-128-3p	Homo sapiens	BMI1	648	Homo sapiens	Immunohistochemistry//In situ hybridization//Microarray//qRT-PCR//Western blot	Functional MTI	19010882
MIRT004645	hsa-miR-128-3p	Homo sapiens	BMI1	648	Homo sapiens	Northern blot//Western blot	Functional MTI	19941032
MIRT004645	hsa-miR-128-3p	Homo sapiens	BMI1	648	Homo sapiens	Luciferase reporter assay//Western blot	Functional MTI	20574517
MIRT004645	hsa-miR-128-3p	Homo sapiens	BMI1	648	Homo sapiens	Flow//qRT-PCR//Western blot	Functional MTI	23019226
MIRT004645	hsa-miR-128-3p	Homo sapiens	BMI1	648	Homo sapiens	Luciferase reporter assay	Functional MTI	24903149
MIRT004650	hsa-miR-128-3p	Homo sapiens	TGFBR1	7046	Homo sapiens	Luciferase reporter assay//Western blot	Functional MTI	20054641
MIRT004650	hsa-miR-128-3p	Homo sapiens	TGFBR1	7046	Homo sapiens	PAR-CLIP	Functional MTI (Weak)	23592263
MIRT004650	hsa-miR-128-3p	Homo sapiens	TGFBR1	7046	Homo sapiens	CLASH	Functional MTI (Weak)	23622248
MIRT004757	hsa-miR-128-3p	Homo sapiens	FBXW7	55294	Homo sapiens	Luciferase reporter assay//Microarray//Northern blot//Western blot	Functional MTI	20042474
MIRT004757	hsa-miR-128-3p	Homo sapiens	FBXW7	55294	Homo sapiens	Sequencing	Functional MTI (Weak)	20371350
MIRT006099	hsa-miR-128-3p	Homo sapiens	WEE1	7465	Homo sapiens	GFP reporter assay//Luciferase reporter assay//qRT-PCR	Functional MTI	21358821
MIRT006099	hsa-miR-128-3p	Homo sapiens	WEE1	7465	Homo sapiens	Microarray	Functional MTI (Weak)	17612493
MIRT006099	hsa-miR-128-3p	Homo sapiens	WEE1	7465	Homo sapiens	PAR-CLIP	Functional MTI (Weak)	23592263
MIRT007324	hsa-miR-128-3p	Homo sapiens	SIRT1	23411	Homo sapiens	Luciferase reporter assay	Functional MTI	23492773
MIRT021868	hsa-miR-128-3p	Homo sapiens	RND1	27289	Homo sapiens	Microarray	Functional MTI (Weak)	17612493
MIRT021869	hsa-miR-128-3p	Homo sapiens	CMTM6	54918	Homo sapiens	Microarray	Functional MTI (Weak)	17612493
MIRT021870	hsa-miR-128-3p	Homo sapiens	TUSC5	286753	Homo sapiens	Microarray	Functional MTI (Weak)	17612493
MIRT021871	hsa-miR-128-3p	Homo sapiens	ACADM	34	Homo sapiens	Microarray	Functional MTI (Weak)	17612493
MIRT021872	hsa-miR-128-3p	Homo sapiens	EFEMP2	30008	Homo sapiens	Microarray	Functional MTI (Weak)	17612493
MIRT021873	hsa-miR-128-3p	Homo sapiens	LRRC40	55631	Homo sapiens	Microarray	Functional MTI (Weak)	17612493
MIRT021874	hsa-miR-128-3p	Homo sapiens	RGS14	10636	Homo sapiens	Microarray	Functional MTI (Weak)	17612493
MIRT021875	hsa-miR-128-3p	Homo sapiens	FKBP10	60681	Homo sapiens	Microarray	Functional MTI (Weak)	17612493
MIRT021876	hsa-miR-128-3p	Homo sapiens	TNNI1	7135	Homo sapiens	Microarray	Functional MTI (Weak)	17612493
MIRT021877	hsa-miR-128-3p	Homo sapiens	JAK1	3716	Homo sapiens	Microarray	Functional MTI (Weak)	17612493
MIRT021878	hsa-miR-128-3p	Homo sapiens	PRR11	55771	Homo sapiens	Microarray	Functional MTI (Weak)	17612493
MIRT021879	hsa-miR-128-3p	Homo sapiens	CCDC6	8030	Homo sapiens	Microarray	Functional MTI (Weak)	17612493
MIRT021880	hsa-miR-128-3p	Homo sapiens	AJUBA	84962	Homo sapiens	Microarray	Functional MTI (Weak)	17612493
MIRT021881	hsa-miR-128-3p	Homo sapiens	BOC	91653	Homo sapiens	Microarray	Functional MTI (Weak)	17612493
MIRT021882	hsa-miR-128-3p	Homo sapiens	NBEA	26960	Homo sapiens	Microarray	Functional MTI (Weak)	17612493
MIRT021883	hsa-miR-128-3p	Homo sapiens	INTS2	57508	Homo sapiens	Microarray	Functional MTI (Weak)	17612493
MIRT021884	hsa-miR-128-3p	Homo sapiens	INA	9118	Homo sapiens	Microarray	Functional MTI (Weak)	17612493
MIRT021885	hsa-miR-128-3p	Homo sapiens	MOB1A	55233	Homo sapiens	Microarray	Functional MTI (Weak)	17612493
MIRT021886	hsa-miR-128-3p	Homo sapiens	DCK	1633	Homo sapiens	Microarray	Functional MTI (Weak)	17612493
MIRT021887	hsa-miR-128-3p	Homo sapiens	ARHGAP5	394	Homo sapiens	Microarray	Functional MTI (Weak)	17612493
MIRT021888	hsa-miR-128-3p	Homo sapiens	SGPP1	81537	Homo sapiens	Microarray	Functional MTI (Weak)	17612493
MIRT021889	hsa-miR-128-3p	Homo sapiens	TSPAN13	27075	Homo sapiens	Microarray	Functional MTI (Weak)	17612493
MIRT021889	hsa-miR-128-3p	Homo sapiens	TSPAN13	27075	Homo sapiens	PAR-CLIP	Functional MTI (Weak)	20371350
MIRT021889	hsa-miR-128-3p	Homo sapiens	TSPAN13	27075	Homo sapiens	PAR-CLIP	Functional MTI (Weak)	21572407
MIRT021890	hsa-miR-128-3p	Homo sapiens	HRASLS5	117245	Homo sapiens	Microarray	Functional MTI (Weak)	17612493
MIRT021891	hsa-miR-128-3p	Homo sapiens	GATA6	2627	Homo sapiens	Microarray	Functional MTI (Weak)	17612493
MIRT021892	hsa-miR-128-3p	Homo sapiens	YPEL1	29799	Homo sapiens	Microarray	Functional MTI (Weak)	17612493
MIRT021893	hsa-miR-128-3p	Homo sapiens	PDPK1	5170	Homo sapiens	Microarray	Functional MTI (Weak)	17612493
MIRT021894	hsa-miR-128-3p	Homo sapiens	MAPK6	5597	Homo sapiens	Microarray	Functional MTI (Weak)	17612493
MIRT021895	hsa-miR-128-3p	Homo sapiens	LDLR	3949	Homo sapiens	Microarray	Functional MTI (Weak)	17612493
MIRT021895	hsa-miR-128-3p	Homo sapiens	LDLR	3949	Homo sapiens	HITS-CLIP	Functional MTI (Weak)	23313552
MIRT021896	hsa-miR-128-3p	Homo sapiens	BMPR2	659	Homo sapiens	Microarray	Functional MTI (Weak)	17612493
MIRT021897	hsa-miR-128-3p	Homo sapiens	ZNF652	22834	Homo sapiens	Microarray	Functional MTI (Weak)	17612493
MIRT021898	hsa-miR-128-3p	Homo sapiens	ARHGAP12	94134	Homo sapiens	Microarray	Functional MTI (Weak)	17612493
MIRT021899	hsa-miR-128-3p	Homo sapiens	GCNT2	2651	Homo sapiens	Microarray	Functional MTI (Weak)	17612493
MIRT021900	hsa-miR-128-3p	Homo sapiens	KMT2C	58508	Homo sapiens	Microarray	Functional MTI (Weak)	17612493
MIRT021901	hsa-miR-128-3p	Homo sapiens	CASC3	22794	Homo sapiens	Microarray	Functional MTI (Weak)	17612493
MIRT021902	hsa-miR-128-3p	Homo sapiens	UBE2W	55284	Homo sapiens	Microarray	Functional MTI (Weak)	17612493
MIRT021903	hsa-miR-128-3p	Homo sapiens	UNC13C	440279	Homo sapiens	Microarray	Functional MTI (Weak)	17612493
MIRT021904	hsa-miR-128-3p	Homo sapiens	NXT1	29107	Homo sapiens	Sequencing	Functional MTI (Weak)	20371350
MIRT021905	hsa-miR-128-3p	Homo sapiens	KIF5B	3799	Homo sapiens	Sequencing	Functional MTI (Weak)	20371350
MIRT021906	hsa-miR-128-3p	Homo sapiens	ZIC5	85416	Homo sapiens	Sequencing	Functional MTI (Weak)	20371350
MIRT021907	hsa-miR-128-3p	Homo sapiens	UBR4	23352	Homo sapiens	Sequencing	Functional MTI (Weak)	20371350
MIRT021908	hsa-miR-128-3p	Homo sapiens	BCL11B	64919	Homo sapiens	Sequencing	Functional MTI (Weak)	20371350
MIRT021909	hsa-miR-128-3p	Homo sapiens	SUPT7L	9913	Homo sapiens	Sequencing	Functional MTI (Weak)	20371350
MIRT021910	hsa-miR-128-3p	Homo sapiens	RAB8B	51762	Homo sapiens	Sequencing	Functional MTI (Weak)	20371350
MIRT021911	hsa-miR-128-3p	Homo sapiens	RMND5A	64795	Homo sapiens	Sequencing	Functional MTI (Weak)	20371350
MIRT021912	hsa-miR-128-3p	Homo sapiens	MKNK2	2872	Homo sapiens	Sequencing	Functional MTI (Weak)	20371350
MIRT021912	hsa-miR-128-3p	Homo sapiens	MKNK2	2872	Homo sapiens	PAR-CLIP	Functional MTI (Weak)	23592263
MIRT021913	hsa-miR-128-3p	Homo sapiens	DNAJC27	51277	Homo sapiens	Sequencing	Functional MTI (Weak)	20371350
MIRT021914	hsa-miR-128-3p	Homo sapiens	GNB5	10681	Homo sapiens	Sequencing	Functional MTI (Weak)	20371350
MIRT021915	hsa-miR-128-3p	Homo sapiens	DCAF12	25853	Homo sapiens	Sequencing	Functional MTI (Weak)	20371350
MIRT021916	hsa-miR-128-3p	Homo sapiens	HOXC6	3223	Homo sapiens	Sequencing	Functional MTI (Weak)	20371350
MIRT021917	hsa-miR-128-3p	Homo sapiens	ABHD17C	58489	Homo sapiens	Sequencing//PAR-CLIP	Functional MTI (Weak)	20371350
MIRT021918	hsa-miR-128-3p	Homo sapiens	GFPT2	9945	Homo sapiens	Sequencing	Functional MTI (Weak)	20371350
MIRT021919	hsa-miR-128-3p	Homo sapiens	MIER3	166968	Homo sapiens	Sequencing	Functional MTI (Weak)	20371350
MIRT021920	hsa-miR-128-3p	Homo sapiens	ZBTB18	10472	Homo sapiens	Sequencing	Functional MTI (Weak)	20371350
MIRT021921	hsa-miR-128-3p	Homo sapiens	LYSMD3	116068	Homo sapiens	Microarray	Functional MTI (Weak)	17612493
MIRT021921	hsa-miR-128-3p	Homo sapiens	LYSMD3	116068	Homo sapiens	Sequencing	Functional MTI (Weak)	20371350
MIRT021921	hsa-miR-128-3p	Homo sapiens	LYSMD3	116068	Homo sapiens	PAR-CLIP	Functional MTI (Weak)	22012620
MIRT021921	hsa-miR-128-3p	Homo sapiens	LYSMD3	116068	Homo sapiens	PAR-CLIP	Functional MTI (Weak)	23592263
MIRT021922	hsa-miR-128-3p	Homo sapiens	EIF2S2	8894	Homo sapiens	Sequencing//PAR-CLIP	Functional MTI (Weak)	20371350
MIRT021923	hsa-miR-128-3p	Homo sapiens	TUB	7275	Homo sapiens	Sequencing	Functional MTI (Weak)	20371350
MIRT021923	hsa-miR-128-3p	Homo sapiens	TUB	7275	Homo sapiens	CLASH	Functional MTI (Weak)	23622248
MIRT021924	hsa-miR-128-3p	Homo sapiens	SOX2	6657	Homo sapiens	Reporter assay	Non-Functional MTI	19409607
MIRT021925	hsa-miR-128-3p	Homo sapiens	FAM213B	127281	Homo sapiens	Microarray	Functional MTI (Weak)	17612493
MIRT021926	hsa-miR-128-3p	Homo sapiens	KLF4	9314	Homo sapiens	Flow//qRT-PCR//Western blot	Functional MTI	23019226
MIRT021926	hsa-miR-128-3p	Homo sapiens	KLF4	9314	Homo sapiens	Reporter assay	Non-Functional MTI	19409607
MIRT021927	hsa-miR-128-3p	Homo sapiens	FAM89A	375061	Homo sapiens	Microarray	Functional MTI (Weak)	17612493
MIRT021928	hsa-miR-128-3p	Homo sapiens	CCL17	6361	Homo sapiens	Microarray	Functional MTI (Weak)	17612493
MIRT021929	hsa-miR-128-3p	Homo sapiens	NCK2	8440	Homo sapiens	Microarray	Functional MTI (Weak)	17612493
MIRT021930	hsa-miR-128-3p	Homo sapiens	LILRB5	10990	Homo sapiens	Microarray	Functional MTI (Weak)	17612493
MIRT021931	hsa-miR-128-3p	Homo sapiens	ZNF552	79818	Homo sapiens	Microarray	Functional MTI (Weak)	17612493
MIRT021932	hsa-miR-128-3p	Homo sapiens	MCTP1	79772	Homo sapiens	Microarray	Functional MTI (Weak)	17612493
MIRT021933	hsa-miR-128-3p	Homo sapiens	PLA2G5	5322	Homo sapiens	Microarray	Functional MTI (Weak)	17612493
MIRT021934	hsa-miR-128-3p	Homo sapiens	MID2	11043	Homo sapiens	Microarray	Functional MTI (Weak)	17612493
MIRT021935	hsa-miR-128-3p	Homo sapiens	CLDN5	7122	Homo sapiens	Microarray	Functional MTI (Weak)	17612493
MIRT021936	hsa-miR-128-3p	Homo sapiens	FAM9B	171483	Homo sapiens	Microarray	Functional MTI (Weak)	17612493
MIRT021937	hsa-miR-128-3p	Homo sapiens	PRKAA1	5562	Homo sapiens	Microarray	Functional MTI (Weak)	17612493
MIRT021938	hsa-miR-128-3p	Homo sapiens	STK3	6788	Homo sapiens	Microarray	Functional MTI (Weak)	17612493
MIRT021939	hsa-miR-128-3p	Homo sapiens	PI4K2A	55361	Homo sapiens	Microarray	Functional MTI (Weak)	17612493
MIRT021940	hsa-miR-128-3p	Homo sapiens	KCNJ6	3763	Homo sapiens	Microarray	Functional MTI (Weak)	17612493
MIRT021941	hsa-miR-128-3p	Homo sapiens	HTRA4	203100	Homo sapiens	Microarray	Functional MTI (Weak)	17612493
MIRT021942	hsa-miR-128-3p	Homo sapiens	PTPLAD1	51495	Homo sapiens	Microarray	Functional MTI (Weak)	17612493
MIRT021943	hsa-miR-128-3p	Homo sapiens	CDK19	23097	Homo sapiens	Microarray	Functional MTI (Weak)	17612493
MIRT021944	hsa-miR-128-3p	Homo sapiens	SLC35F4	341880	Homo sapiens	Microarray	Functional MTI (Weak)	17612493
MIRT021945	hsa-miR-128-3p	Homo sapiens	DNAJB8	165721	Homo sapiens	Microarray	Functional MTI (Weak)	17612493
MIRT021946	hsa-miR-128-3p	Homo sapiens	PDZRN4	29951	Homo sapiens	Microarray	Functional MTI (Weak)	17612493
MIRT021947	hsa-miR-128-3p	Homo sapiens	CDH5	1003	Homo sapiens	Microarray	Functional MTI (Weak)	17612493
MIRT021948	hsa-miR-128-3p	Homo sapiens	A2M	2	Homo sapiens	Microarray	Functional MTI (Weak)	17612493
MIRT021949	hsa-miR-128-3p	Homo sapiens	GAS7	8522	Homo sapiens	Microarray	Functional MTI (Weak)	17612493
MIRT021950	hsa-miR-128-3p	Homo sapiens	PYGO1	26108	Homo sapiens	Microarray	Functional MTI (Weak)	17612493
MIRT021951	hsa-miR-128-3p	Homo sapiens	CLSPN	63967	Homo sapiens	Microarray	Functional MTI (Weak)	17612493
MIRT021952	hsa-miR-128-3p	Homo sapiens	SMCHD1	23347	Homo sapiens	Microarray	Functional MTI (Weak)	17612493
MIRT021953	hsa-miR-128-3p	Homo sapiens	RBM24	221662	Homo sapiens	Microarray	Functional MTI (Weak)	17612493
MIRT021954	hsa-miR-128-3p	Homo sapiens	CDY2B	203611	Homo sapiens	Microarray	Functional MTI (Weak)	17612493
MIRT021955	hsa-miR-128-3p	Homo sapiens	ARF6	382	Homo sapiens	Microarray	Functional MTI (Weak)	17612493
MIRT021956	hsa-miR-128-3p	Homo sapiens	PTGS2	5743	Homo sapiens	Microarray	Functional MTI (Weak)	17612493
MIRT021957	hsa-miR-128-3p	Homo sapiens	KNG1	3827	Homo sapiens	Microarray	Functional MTI (Weak)	17612493
MIRT021958	hsa-miR-128-3p	Homo sapiens	GPR83	10888	Homo sapiens	Microarray	Functional MTI (Weak)	17612493
MIRT021959	hsa-miR-128-3p	Homo sapiens	SLC16A1	6566	Homo sapiens	Microarray	Functional MTI (Weak)	17612493
MIRT021960	hsa-miR-128-3p	Homo sapiens	MPP2	4355	Homo sapiens	Microarray	Functional MTI (Weak)	17612493
MIRT021961	hsa-miR-128-3p	Homo sapiens	GNAQ	2776	Homo sapiens	Microarray	Functional MTI (Weak)	17612493
MIRT021962	hsa-miR-128-3p	Homo sapiens	SERTAD4	56256	Homo sapiens	Microarray	Functional MTI (Weak)	17612493
MIRT021963	hsa-miR-128-3p	Homo sapiens	MARCKSL1	65108	Homo sapiens	Microarray	Functional MTI (Weak)	17612493
MIRT021964	hsa-miR-128-3p	Homo sapiens	RASSF6	166824	Homo sapiens	Microarray	Functional MTI (Weak)	17612493
MIRT021965	hsa-miR-128-3p	Homo sapiens	ZNF236	7776	Homo sapiens	Microarray	Functional MTI (Weak)	17612493
MIRT021966	hsa-miR-128-3p	Homo sapiens	CASQ2	845	Homo sapiens	Microarray	Functional MTI (Weak)	17612493
MIRT021967	hsa-miR-128-3p	Homo sapiens	HMOX1	3162	Homo sapiens	Microarray	Functional MTI (Weak)	17612493
MIRT021967	hsa-miR-128-3p	Homo sapiens	HMOX1	3162	Homo sapiens	PAR-CLIP	Functional MTI (Weak)	23592263
MIRT021968	hsa-miR-128-3p	Homo sapiens	ZNF614	80110	Homo sapiens	Microarray	Functional MTI (Weak)	17612493
MIRT021969	hsa-miR-128-3p	Homo sapiens	TRIM36	55521	Homo sapiens	Microarray	Functional MTI (Weak)	17612493
MIRT021970	hsa-miR-128-3p	Homo sapiens	FAM49B	51571	Homo sapiens	Microarray	Functional MTI (Weak)	17612493
MIRT021971	hsa-miR-128-3p	Homo sapiens	C8orf4	56892	Homo sapiens	Microarray	Functional MTI (Weak)	17612493
MIRT021971	hsa-miR-128-3p	Homo sapiens	C8orf4	56892	Homo sapiens	PAR-CLIP	Functional MTI (Weak)	23592263
MIRT021972	hsa-miR-128-3p	Homo sapiens	MOB3B	79817	Homo sapiens	Microarray	Functional MTI (Weak)	17612493
MIRT021973	hsa-miR-128-3p	Homo sapiens	WNT3A	89780	Homo sapiens	Microarray	Functional MTI (Weak)	17612493
MIRT021974	hsa-miR-128-3p	Homo sapiens	RBBP5	5929	Homo sapiens	Microarray	Functional MTI (Weak)	17612493
MIRT021975	hsa-miR-128-3p	Homo sapiens	UBE2D1	7321	Homo sapiens	Microarray	Functional MTI (Weak)	17612493
MIRT021976	hsa-miR-128-3p	Homo sapiens	PTCHD1	139411	Homo sapiens	Microarray	Functional MTI (Weak)	17612493
MIRT021977	hsa-miR-128-3p	Homo sapiens	ATP6V1C1	528	Homo sapiens	Microarray	Functional MTI (Weak)	17612493
MIRT021978	hsa-miR-128-3p	Homo sapiens	TSPAN6	7105	Homo sapiens	Microarray	Functional MTI (Weak)	17612493
MIRT021979	hsa-miR-128-3p	Homo sapiens	ZBED6CL	113763	Homo sapiens	Microarray	Functional MTI (Weak)	17612493
MIRT021980	hsa-miR-128-3p	Homo sapiens	B4GALT1	2683	Homo sapiens	Microarray	Functional MTI (Weak)	17612493
MIRT021981	hsa-miR-128-3p	Homo sapiens	GLRX	2745	Homo sapiens	Microarray	Functional MTI (Weak)	17612493
MIRT021982	hsa-miR-128-3p	Homo sapiens	RFX3	5991	Homo sapiens	Microarray	Functional MTI (Weak)	17612493
MIRT021983	hsa-miR-128-3p	Homo sapiens	GCC2	9648	Homo sapiens	Microarray	Functional MTI (Weak)	17612493
MIRT021984	hsa-miR-128-3p	Homo sapiens	DCP2	167227	Homo sapiens	Microarray	Functional MTI (Weak)	17612493
MIRT021985	hsa-miR-128-3p	Homo sapiens	SH3RF1	57630	Homo sapiens	Microarray	Functional MTI (Weak)	17612493
MIRT021986	hsa-miR-128-3p	Homo sapiens	MYPN	84665	Homo sapiens	Microarray	Functional MTI (Weak)	17612493
MIRT021987	hsa-miR-128-3p	Homo sapiens	SLC39A11	201266	Homo sapiens	Microarray	Functional MTI (Weak)	17612493
MIRT021988	hsa-miR-128-3p	Homo sapiens	BAG2	9532	Homo sapiens	Microarray	Functional MTI (Weak)	17612493
MIRT021988	hsa-miR-128-3p	Homo sapiens	BAG2	9532	Homo sapiens	HITS-CLIP	Functional MTI (Weak)	19536157
MIRT021989	hsa-miR-128-3p	Homo sapiens	VEGFC	7424	Homo sapiens	Flow//qRT-PCR//Western blot	Functional MTI	25001183
MIRT021989	hsa-miR-128-3p	Homo sapiens	VEGFC	7424	Homo sapiens	Microarray	Functional MTI (Weak)	17612493
MIRT021990	hsa-miR-128-3p	Homo sapiens	UBE2N	7334	Homo sapiens	Microarray	Functional MTI (Weak)	17612493
MIRT021991	hsa-miR-128-3p	Homo sapiens	CTSZ	1522	Homo sapiens	Sequencing	Functional MTI (Weak)	20371350
MIRT021992	hsa-miR-128-3p	Homo sapiens	CASP3	836	Homo sapiens	Sequencing	Functional MTI (Weak)	20371350
MIRT021993	hsa-miR-128-3p	Homo sapiens	MYO9A	4649	Homo sapiens	Sequencing	Functional MTI (Weak)	20371350
MIRT021994	hsa-miR-128-3p	Homo sapiens	BLOC1S2	282991	Homo sapiens	Sequencing	Functional MTI (Weak)	20371350
MIRT021995	hsa-miR-128-3p	Homo sapiens	TRMT112	51504	Homo sapiens	Sequencing	Functional MTI (Weak)	20371350
MIRT021996	hsa-miR-128-3p	Homo sapiens	YIPF5	81555	Homo sapiens	Sequencing	Functional MTI (Weak)	20371350
MIRT021997	hsa-miR-128-3p	Homo sapiens	RPL28	6158	Homo sapiens	Sequencing	Functional MTI (Weak)	20371350
MIRT021998	hsa-miR-128-3p	Homo sapiens	KLHL23	151230	Homo sapiens	Sequencing	Functional MTI (Weak)	20371350
MIRT021999	hsa-miR-128-3p	Homo sapiens	SSFA2	6744	Homo sapiens	Sequencing	Functional MTI (Weak)	20371350
MIRT022000	hsa-miR-128-3p	Homo sapiens	NOP2	4839	Homo sapiens	Sequencing	Functional MTI (Weak)	20371350
MIRT022001	hsa-miR-128-3p	Homo sapiens	ITPR1	3708	Homo sapiens	Sequencing	Functional MTI (Weak)	20371350
MIRT022002	hsa-miR-128-3p	Homo sapiens	MAP2K1	5604	Homo sapiens	Sequencing	Functional MTI (Weak)	20371350
MIRT022003	hsa-miR-128-3p	Homo sapiens	NUFIP2	57532	Homo sapiens	Sequencing	Functional MTI (Weak)	20371350
MIRT022004	hsa-miR-128-3p	Homo sapiens	MKLN1	4289	Homo sapiens	Sequencing	Functional MTI (Weak)	20371350
MIRT022004	hsa-miR-128-3p	Homo sapiens	MKLN1	4289	Homo sapiens	PAR-CLIP	Functional MTI (Weak)	23592263
MIRT022005	hsa-miR-128-3p	Homo sapiens	ANKFY1	51479	Homo sapiens	Sequencing	Functional MTI (Weak)	20371350
MIRT022006	hsa-miR-128-3p	Homo sapiens	CERK	64781	Homo sapiens	Sequencing	Functional MTI (Weak)	20371350
MIRT022007	hsa-miR-128-3p	Homo sapiens	MRPL44	65080	Homo sapiens	Sequencing	Functional MTI (Weak)	20371350
MIRT022008	hsa-miR-128-3p	Homo sapiens	MBTD1	54799	Homo sapiens	Sequencing	Functional MTI (Weak)	20371350
MIRT022009	hsa-miR-128-3p	Homo sapiens	LIFR	3977	Homo sapiens	Sequencing	Functional MTI (Weak)	20371350
MIRT022009	hsa-miR-128-3p	Homo sapiens	LIFR	3977	Homo sapiens	PAR-CLIP	Functional MTI (Weak)	21572407
MIRT022010	hsa-miR-128-3p	Homo sapiens	VPS4B	9525	Homo sapiens	Sequencing	Functional MTI (Weak)	20371350
MIRT022010	hsa-miR-128-3p	Homo sapiens	VPS4B	9525	Homo sapiens	PAR-CLIP	Functional MTI (Weak)	21572407
MIRT022011	hsa-miR-128-3p	Homo sapiens	PLAG1	5324	Homo sapiens	Sequencing	Functional MTI (Weak)	20371350
MIRT022012	hsa-miR-128-3p	Homo sapiens	TMEM30A	55754	Homo sapiens	Sequencing	Functional MTI (Weak)	20371350
MIRT022013	hsa-miR-128-3p	Homo sapiens	ARID5B	84159	Homo sapiens	Sequencing	Functional MTI (Weak)	20371350
MIRT022014	hsa-miR-128-3p	Homo sapiens	TUSC3	7991	Homo sapiens	Sequencing	Functional MTI (Weak)	20371350
MIRT022015	hsa-miR-128-3p	Homo sapiens	SLC5A3	6526	Homo sapiens	Sequencing	Functional MTI (Weak)	20371350
MIRT022016	hsa-miR-128-3p	Homo sapiens	GPAM	57678	Homo sapiens	Sequencing	Functional MTI (Weak)	20371350
MIRT022016	hsa-miR-128-3p	Homo sapiens	GPAM	57678	Homo sapiens	PAR-CLIP	Functional MTI (Weak)	23592263
MIRT022017	hsa-miR-128-3p	Homo sapiens	RNF182	221687	Homo sapiens	Sequencing	Functional MTI (Weak)	20371350
MIRT022018	hsa-miR-128-3p	Homo sapiens	TAGLN	6876	Homo sapiens	Microarray	Functional MTI (Weak)	17612493
MIRT022019	hsa-miR-128-3p	Homo sapiens	POU5F1	5460	Homo sapiens	Reporter assay	Non-Functional MTI	19409607
MIRT022020	hsa-miR-128-3p	Homo sapiens	GOLPH3L	55204	Homo sapiens	Microarray	Functional MTI (Weak)	17612493
MIRT022021	hsa-miR-128-3p	Homo sapiens	TM4SF1	4071	Homo sapiens	Microarray	Functional MTI (Weak)	17612493
MIRT022022	hsa-miR-128-3p	Homo sapiens	ADAMTS4	9507	Homo sapiens	Microarray	Functional MTI (Weak)	17612493
MIRT022023	hsa-miR-128-3p	Homo sapiens	SH3BGRL	6451	Homo sapiens	Microarray	Functional MTI (Weak)	17612493
MIRT022024	hsa-miR-128-3p	Homo sapiens	FXYD2	486	Homo sapiens	Microarray	Functional MTI (Weak)	17612493
MIRT022025	hsa-miR-128-3p	Homo sapiens	VPS13D	55187	Homo sapiens	Microarray	Functional MTI (Weak)	17612493
MIRT022026	hsa-miR-128-3p	Homo sapiens	ROPN1L	83853	Homo sapiens	Microarray	Functional MTI (Weak)	17612493
MIRT022027	hsa-miR-128-3p	Homo sapiens	DACT2	168002	Homo sapiens	Microarray	Functional MTI (Weak)	17612493
MIRT022028	hsa-miR-128-3p	Homo sapiens	AZGP1	563	Homo sapiens	Microarray	Functional MTI (Weak)	17612493
MIRT022029	hsa-miR-128-3p	Homo sapiens	MUC13	56667	Homo sapiens	Microarray	Functional MTI (Weak)	17612493
MIRT022030	hsa-miR-128-3p	Homo sapiens	CD300A	11314	Homo sapiens	Microarray	Functional MTI (Weak)	17612493
MIRT022031	hsa-miR-128-3p	Homo sapiens	FRA10AC1	118924	Homo sapiens	Microarray	Functional MTI (Weak)	17612493
MIRT022032	hsa-miR-128-3p	Homo sapiens	GDNF	2668	Homo sapiens	Microarray	Functional MTI (Weak)	17612493
MIRT022033	hsa-miR-128-3p	Homo sapiens	CETN1	1068	Homo sapiens	Microarray	Functional MTI (Weak)	17612493
MIRT022034	hsa-miR-128-3p	Homo sapiens	PTCHD3	374308	Homo sapiens	Microarray	Functional MTI (Weak)	17612493
MIRT022035	hsa-miR-128-3p	Homo sapiens	INTS8	55656	Homo sapiens	Microarray	Functional MTI (Weak)	17612493
MIRT022036	hsa-miR-128-3p	Homo sapiens	BRCA2	675	Homo sapiens	Microarray	Functional MTI (Weak)	17612493
MIRT022037	hsa-miR-128-3p	Homo sapiens	CLCA4	22802	Homo sapiens	Microarray	Functional MTI (Weak)	17612493
MIRT022038	hsa-miR-128-3p	Homo sapiens	MRPS14	63931	Homo sapiens	Microarray	Functional MTI (Weak)	17612493
MIRT022039	hsa-miR-128-3p	Homo sapiens	BPIFB3	359710	Homo sapiens	Microarray	Functional MTI (Weak)	17612493
MIRT022040	hsa-miR-128-3p	Homo sapiens	KLF5	688	Homo sapiens	Microarray	Functional MTI (Weak)	17612493
MIRT022041	hsa-miR-128-3p	Homo sapiens	HEY2	23493	Homo sapiens	Microarray	Functional MTI (Weak)	17612493
MIRT022042	hsa-miR-128-3p	Homo sapiens	SLC17A4	10050	Homo sapiens	Microarray	Functional MTI (Weak)	17612493
MIRT022043	hsa-miR-128-3p	Homo sapiens	TUBBP1	92755	Homo sapiens	Microarray	Functional MTI (Weak)	17612493
MIRT022044	hsa-miR-128-3p	Homo sapiens	SUMF1	285362	Homo sapiens	Microarray	Functional MTI (Weak)	17612493
MIRT022045	hsa-miR-128-3p	Homo sapiens	BPGM	669	Homo sapiens	Microarray	Functional MTI (Weak)	17612493
MIRT022046	hsa-miR-128-3p	Homo sapiens	RNF144B	255488	Homo sapiens	Microarray	Functional MTI (Weak)	17612493
MIRT022047	hsa-miR-128-3p	Homo sapiens	ACSL5	51703	Homo sapiens	Microarray	Functional MTI (Weak)	17612493
MIRT022048	hsa-miR-128-3p	Homo sapiens	FYN	2534	Homo sapiens	Microarray	Functional MTI (Weak)	17612493
MIRT022049	hsa-miR-128-3p	Homo sapiens	PIK3C2B	5287	Homo sapiens	Microarray	Functional MTI (Weak)	17612493
MIRT022050	hsa-miR-128-3p	Homo sapiens	SLC22A14	9389	Homo sapiens	Microarray	Functional MTI (Weak)	17612493
MIRT022051	hsa-miR-128-3p	Homo sapiens	SNRK	54861	Homo sapiens	Microarray	Functional MTI (Weak)	17612493
MIRT022052	hsa-miR-128-3p	Homo sapiens	TBX3	6926	Homo sapiens	Microarray	Functional MTI (Weak)	17612493
MIRT022053	hsa-miR-128-3p	Homo sapiens	CNNM2	54805	Homo sapiens	Microarray	Functional MTI (Weak)	17612493
MIRT022054	hsa-miR-128-3p	Homo sapiens	FNBP1	23048	Homo sapiens	Microarray	Functional MTI (Weak)	17612493
MIRT022055	hsa-miR-128-3p	Homo sapiens	PHF14	9678	Homo sapiens	Microarray	Functional MTI (Weak)	17612493
MIRT022056	hsa-miR-128-3p	Homo sapiens	ARL10	285598	Homo sapiens	Microarray	Functional MTI (Weak)	17612493
MIRT022057	hsa-miR-128-3p	Homo sapiens	VPS13C	54832	Homo sapiens	Microarray	Functional MTI (Weak)	17612493
MIRT022058	hsa-miR-128-3p	Homo sapiens	PDE3B	5140	Homo sapiens	Microarray	Functional MTI (Weak)	17612493
MIRT022059	hsa-miR-128-3p	Homo sapiens	C6orf211	79624	Homo sapiens	Microarray	Functional MTI (Weak)	17612493
MIRT022060	hsa-miR-128-3p	Homo sapiens	KIAA0319L	79932	Homo sapiens	Microarray	Functional MTI (Weak)	17612493
MIRT022061	hsa-miR-128-3p	Homo sapiens	EPB41L1	2036	Homo sapiens	Microarray	Functional MTI (Weak)	17612493
MIRT022062	hsa-miR-128-3p	Homo sapiens	G6PC3	92579	Homo sapiens	Microarray	Functional MTI (Weak)	17612493
MIRT022063	hsa-miR-128-3p	Homo sapiens	TXNIP	10628	Homo sapiens	Microarray	Functional MTI (Weak)	17612493
MIRT022063	hsa-miR-128-3p	Homo sapiens	TXNIP	10628	Homo sapiens	PAR-CLIP	Functional MTI (Weak)	23446348
MIRT022064	hsa-miR-128-3p	Homo sapiens	SOX11	6664	Homo sapiens	Microarray	Functional MTI (Weak)	17612493
MIRT022065	hsa-miR-128-3p	Homo sapiens	CPEB4	80315	Homo sapiens	Microarray	Functional MTI (Weak)	17612493
MIRT022066	hsa-miR-128-3p	Homo sapiens	TROVE2	6738	Homo sapiens	Microarray	Functional MTI (Weak)	17612493
MIRT022066	hsa-miR-128-3p	Homo sapiens	TROVE2	6738	Homo sapiens	PAR-CLIP	Functional MTI (Weak)	20371350
MIRT022067	hsa-miR-128-3p	Homo sapiens	LONRF1	91694	Homo sapiens	Microarray	Functional MTI (Weak)	17612493
MIRT022067	hsa-miR-128-3p	Homo sapiens	LONRF1	91694	Homo sapiens	PAR-CLIP	Functional MTI (Weak)	23592263
MIRT022068	hsa-miR-128-3p	Homo sapiens	ATP8A1	10396	Homo sapiens	Microarray	Functional MTI (Weak)	17612493
MIRT022069	hsa-miR-128-3p	Homo sapiens	E2F7	144455	Homo sapiens	Microarray	Functional MTI (Weak)	17612493
MIRT022070	hsa-miR-128-3p	Homo sapiens	STAG1	10274	Homo sapiens	Microarray	Functional MTI (Weak)	17612493
MIRT022071	hsa-miR-128-3p	Homo sapiens	SETD7	80854	Homo sapiens	Microarray	Functional MTI (Weak)	17612493
MIRT022072	hsa-miR-128-3p	Homo sapiens	EYA4	2070	Homo sapiens	Microarray	Functional MTI (Weak)	17612493
MIRT022073	hsa-miR-128-3p	Homo sapiens	MOB1B	92597	Homo sapiens	Microarray	Functional MTI (Weak)	17612493
MIRT022074	hsa-miR-128-3p	Homo sapiens	SLC7A11	23657	Homo sapiens	Microarray	Functional MTI (Weak)	17612493
MIRT022075	hsa-miR-128-3p	Homo sapiens	ALDH4A1	8659	Homo sapiens	Microarray	Functional MTI (Weak)	17612493
MIRT022076	hsa-miR-128-3p	Homo sapiens	CLPP	8192	Homo sapiens	Microarray	Functional MTI (Weak)	17612493
MIRT022077	hsa-miR-128-3p	Homo sapiens	NEK2	4751	Homo sapiens	Luciferase reporter assay//qRT-PCR//Western blot//DNA methylation analysis	Functional MTI	24046120
MIRT022077	hsa-miR-128-3p	Homo sapiens	NEK2	4751	Homo sapiens	Microarray	Functional MTI (Weak)	17612493
MIRT022078	hsa-miR-128-3p	Homo sapiens	PDE3A	5139	Homo sapiens	Microarray	Functional MTI (Weak)	17612493
MIRT022078	hsa-miR-128-3p	Homo sapiens	PDE3A	5139	Homo sapiens	HITS-CLIP	Functional MTI (Weak)	19536157
MIRT022078	hsa-miR-128-3p	Homo sapiens	PDE3A	5139	Homo sapiens	HITS-CLIP	Functional MTI (Weak)	23313552
MIRT022078	hsa-miR-128-3p	Homo sapiens	PDE3A	5139	Homo sapiens	HITS-CLIP	Functional MTI (Weak)	23824327
MIRT022078	hsa-miR-128-3p	Homo sapiens	PDE3A	5139	Homo sapiens	HITS-CLIP	Functional MTI (Weak)	24906430
MIRT022079	hsa-miR-128-3p	Homo sapiens	SEC61A1	29927	Homo sapiens	Microarray	Functional MTI (Weak)	17612493
MIRT022080	hsa-miR-128-3p	Homo sapiens	SFXN2	118980	Homo sapiens	Microarray	Functional MTI (Weak)	17612493
MIRT022081	hsa-miR-128-3p	Homo sapiens	PAGR1	79447	Homo sapiens	Sequencing	Functional MTI (Weak)	20371350
MIRT022082	hsa-miR-128-3p	Homo sapiens	RPS6KA5	9252	Homo sapiens	Sequencing	Functional MTI (Weak)	20371350
MIRT022083	hsa-miR-128-3p	Homo sapiens	ZNF490	57474	Homo sapiens	Sequencing	Functional MTI (Weak)	20371350
MIRT022084	hsa-miR-128-3p	Homo sapiens	TMTC3	160418	Homo sapiens	Sequencing	Functional MTI (Weak)	20371350
MIRT022084	hsa-miR-128-3p	Homo sapiens	TMTC3	160418	Homo sapiens	PAR-CLIP	Functional MTI (Weak)	23592263
MIRT022085	hsa-miR-128-3p	Homo sapiens	BYSL	705	Homo sapiens	Sequencing	Functional MTI (Weak)	20371350
MIRT022086	hsa-miR-128-3p	Homo sapiens	ANP32E	81611	Homo sapiens	Sequencing	Functional MTI (Weak)	20371350
MIRT022087	hsa-miR-128-3p	Homo sapiens	ADO	84890	Homo sapiens	Sequencing	Functional MTI (Weak)	20371350
MIRT022088	hsa-miR-128-3p	Homo sapiens	ESCO2	157570	Homo sapiens	Sequencing	Functional MTI (Weak)	20371350
MIRT022089	hsa-miR-128-3p	Homo sapiens	RAB21	23011	Homo sapiens	Sequencing	Functional MTI (Weak)	20371350
MIRT022090	hsa-miR-128-3p	Homo sapiens	KCTD14	65987	Homo sapiens	Sequencing	Functional MTI (Weak)	20371350
MIRT022091	hsa-miR-128-3p	Homo sapiens	FOXP4	116113	Homo sapiens	Sequencing	Functional MTI (Weak)	20371350
MIRT022092	hsa-miR-128-3p	Homo sapiens	LBR	3930	Homo sapiens	Sequencing	Functional MTI (Weak)	20371350
MIRT022093	hsa-miR-128-3p	Homo sapiens	USP25	29761	Homo sapiens	Sequencing//PAR-CLIP	Functional MTI (Weak)	20371350
MIRT022094	hsa-miR-128-3p	Homo sapiens	LMNB1	4001	Homo sapiens	Sequencing	Functional MTI (Weak)	20371350
MIRT022095	hsa-miR-128-3p	Homo sapiens	CD2AP	23607	Homo sapiens	Sequencing	Functional MTI (Weak)	20371350
MIRT022095	hsa-miR-128-3p	Homo sapiens	CD2AP	23607	Homo sapiens	PAR-CLIP	Functional MTI (Weak)	21572407
MIRT022095	hsa-miR-128-3p	Homo sapiens	CD2AP	23607	Homo sapiens	PAR-CLIP	Functional MTI (Weak)	22012620
MIRT022096	hsa-miR-128-3p	Homo sapiens	TMEM170B	100113407	Homo sapiens	Sequencing	Functional MTI (Weak)	20371350
MIRT022097	hsa-miR-128-3p	Homo sapiens	MMS22L	253714	Homo sapiens	Sequencing	Functional MTI (Weak)	20371350
MIRT022097	hsa-miR-128-3p	Homo sapiens	MMS22L	253714	Homo sapiens	PAR-CLIP	Functional MTI (Weak)	23592263
MIRT022098	hsa-miR-128-3p	Homo sapiens	SLC39A7	7922	Homo sapiens	Sequencing	Functional MTI (Weak)	20371350
MIRT022098	hsa-miR-128-3p	Homo sapiens	SLC39A7	7922	Homo sapiens	PAR-CLIP	Functional MTI (Weak)	21572407
MIRT022099	hsa-miR-128-3p	Homo sapiens	FAM217B	63939	Homo sapiens	Sequencing	Functional MTI (Weak)	20371350
MIRT022099	hsa-miR-128-3p	Homo sapiens	FAM217B	63939	Homo sapiens	PAR-CLIP	Functional MTI (Weak)	21572407
MIRT022099	hsa-miR-128-3p	Homo sapiens	FAM217B	63939	Homo sapiens	PAR-CLIP	Functional MTI (Weak)	23592263
MIRT022099	hsa-miR-128-3p	Homo sapiens	FAM217B	63939	Homo sapiens	PAR-CLIP	Functional MTI (Weak)	24398324
MIRT022100	hsa-miR-128-3p	Homo sapiens	ZNF800	168850	Homo sapiens	Sequencing//PAR-CLIP	Functional MTI (Weak)	20371350
MIRT022100	hsa-miR-128-3p	Homo sapiens	ZNF800	168850	Homo sapiens	PAR-CLIP	Functional MTI (Weak)	21572407
MIRT022100	hsa-miR-128-3p	Homo sapiens	ZNF800	168850	Homo sapiens	PAR-CLIP	Functional MTI (Weak)	22012620
MIRT022100	hsa-miR-128-3p	Homo sapiens	ZNF800	168850	Homo sapiens	PAR-CLIP	Functional MTI (Weak)	23446348
MIRT022100	hsa-miR-128-3p	Homo sapiens	ZNF800	168850	Homo sapiens	PAR-CLIP	Functional MTI (Weak)	23592263
MIRT022100	hsa-miR-128-3p	Homo sapiens	ZNF800	168850	Homo sapiens	PAR-CLIP	Functional MTI (Weak)	24398324
MIRT022101	hsa-miR-128-3p	Homo sapiens	AFF4	27125	Homo sapiens	Sequencing	Functional MTI (Weak)	20371350
MIRT022102	hsa-miR-128-3p	Homo sapiens	LITAF	9516	Homo sapiens	Microarray	Functional MTI (Weak)	17612493
MIRT022102	hsa-miR-128-3p	Homo sapiens	LITAF	9516	Homo sapiens	Sequencing	Functional MTI (Weak)	20371350
MIRT022103	hsa-miR-128-3p	Homo sapiens	CTDSP1	58190	Homo sapiens	Reporter assay	Non-Functional MTI	17403776
MIRT035581	hsa-miR-128-3p	Homo sapiens	ADORA2B	136	Homo sapiens	PAR-CLIP	Functional MTI (Weak)	21572407
MIRT045851	hsa-miR-128-3p	Homo sapiens	DDX18	8886	Homo sapiens	CLASH	Functional MTI (Weak)	23622248
MIRT045852	hsa-miR-128-3p	Homo sapiens	RAB22A	57403	Homo sapiens	CLASH	Functional MTI (Weak)	23622248
MIRT045853	hsa-miR-128-3p	Homo sapiens	HSP90B1	7184	Homo sapiens	CLASH	Functional MTI (Weak)	23622248
MIRT045854	hsa-miR-128-3p	Homo sapiens	RPS24	6229	Homo sapiens	HITS-CLIP	Functional MTI (Weak)	23313552
MIRT045854	hsa-miR-128-3p	Homo sapiens	RPS24	6229	Homo sapiens	CLASH	Functional MTI (Weak)	23622248
MIRT045855	hsa-miR-128-3p	Homo sapiens	RPL21	6144	Homo sapiens	CLASH	Functional MTI (Weak)	23622248
MIRT045856	hsa-miR-128-3p	Homo sapiens	BRWD1	54014	Homo sapiens	CLASH	Functional MTI (Weak)	23622248
MIRT045857	hsa-miR-128-3p	Homo sapiens	NDUFC2	4718	Homo sapiens	CLASH	Functional MTI (Weak)	23622248
MIRT045858	hsa-miR-128-3p	Homo sapiens	METTL25	84190	Homo sapiens	CLASH	Functional MTI (Weak)	23622248
MIRT045859	hsa-miR-128-3p	Homo sapiens	LARP1	23367	Homo sapiens	CLASH	Functional MTI (Weak)	23622248
MIRT045860	hsa-miR-128-3p	Homo sapiens	STK35	140901	Homo sapiens	CLASH	Functional MTI (Weak)	23622248
MIRT045861	hsa-miR-128-3p	Homo sapiens	CNOT1	23019	Homo sapiens	CLASH	Functional MTI (Weak)	23622248
MIRT045862	hsa-miR-128-3p	Homo sapiens	CCDC117	150275	Homo sapiens	CLASH	Functional MTI (Weak)	23622248
MIRT045863	hsa-miR-128-3p	Homo sapiens	KPNB1	3837	Homo sapiens	CLASH	Functional MTI (Weak)	23622248
MIRT045864	hsa-miR-128-3p	Homo sapiens	LSM3	27258	Homo sapiens	CLASH	Functional MTI (Weak)	23622248
MIRT045865	hsa-miR-128-3p	Homo sapiens	POP4	10775	Homo sapiens	CLASH	Functional MTI (Weak)	23622248
MIRT045866	hsa-miR-128-3p	Homo sapiens	C19orf47	126526	Homo sapiens	CLASH	Functional MTI (Weak)	23622248
MIRT045867	hsa-miR-128-3p	Homo sapiens	SNX11	29916	Homo sapiens	CLASH	Functional MTI (Weak)	23622248
MIRT045868	hsa-miR-128-3p	Homo sapiens	FUBP3	8939	Homo sapiens	CLASH	Functional MTI (Weak)	23622248
MIRT045869	hsa-miR-128-3p	Homo sapiens	ETF1	2107	Homo sapiens	CLASH	Functional MTI (Weak)	23622248
MIRT045870	hsa-miR-128-3p	Homo sapiens	SH3D19	152503	Homo sapiens	CLASH	Functional MTI (Weak)	23622248
MIRT045871	hsa-miR-128-3p	Homo sapiens	C2orf72	257407	Homo sapiens	CLASH	Functional MTI (Weak)	23622248
MIRT045872	hsa-miR-128-3p	Homo sapiens	ZFHX4	79776	Homo sapiens	CLASH	Functional MTI (Weak)	23622248
MIRT045873	hsa-miR-128-3p	Homo sapiens	ALDH9A1	223	Homo sapiens	CLASH	Functional MTI (Weak)	23622248
MIRT045874	hsa-miR-128-3p	Homo sapiens	DNAJC8	22826	Homo sapiens	CLASH	Functional MTI (Weak)	23622248
MIRT045875	hsa-miR-128-3p	Homo sapiens	KDM3B	51780	Homo sapiens	CLASH	Functional MTI (Weak)	23622248
MIRT045876	hsa-miR-128-3p	Homo sapiens	SUV420H1	51111	Homo sapiens	CLASH	Functional MTI (Weak)	23622248
MIRT045877	hsa-miR-128-3p	Homo sapiens	XRCC6	2547	Homo sapiens	CLASH	Functional MTI (Weak)	23622248
MIRT045878	hsa-miR-128-3p	Homo sapiens	IGF2R	3482	Homo sapiens	CLASH	Functional MTI (Weak)	23622248
MIRT045879	hsa-miR-128-3p	Homo sapiens	PARP1	142	Homo sapiens	CLASH	Functional MTI (Weak)	23622248
MIRT045880	hsa-miR-128-3p	Homo sapiens	WDR81	124997	Homo sapiens	CLASH	Functional MTI (Weak)	23622248
MIRT045881	hsa-miR-128-3p	Homo sapiens	TUBB4B	10383	Homo sapiens	CLASH	Functional MTI (Weak)	23622248
MIRT045882	hsa-miR-128-3p	Homo sapiens	CISD1	55847	Homo sapiens	CLASH	Functional MTI (Weak)	23622248
MIRT045883	hsa-miR-128-3p	Homo sapiens	HIP1R	9026	Homo sapiens	CLASH	Functional MTI (Weak)	23622248
MIRT045884	hsa-miR-128-3p	Homo sapiens	GLTSCR2	29997	Homo sapiens	CLASH	Functional MTI (Weak)	23622248
MIRT045885	hsa-miR-128-3p	Homo sapiens	HIATL1	84641	Homo sapiens	CLASH	Functional MTI (Weak)	23622248
MIRT045886	hsa-miR-128-3p	Homo sapiens	INO80D	54891	Homo sapiens	CLASH	Functional MTI (Weak)	23622248
MIRT045887	hsa-miR-128-3p	Homo sapiens	UBE2G2	7327	Homo sapiens	CLASH	Functional MTI (Weak)	23622248
MIRT045888	hsa-miR-128-3p	Homo sapiens	PDS5A	23244	Homo sapiens	CLASH	Functional MTI (Weak)	23622248
MIRT052998	hsa-miR-128-3p	Homo sapiens	CSF1	1435	Homo sapiens	Immunoblot//Luciferase reporter assay//qRT-PCR	Functional MTI	22909061
MIRT052998	hsa-miR-128-3p	Homo sapiens	CSF1	1435	Homo sapiens	Flow//qRT-PCR//Western blot	Functional MTI	23019226
MIRT052998	hsa-miR-128-3p	Homo sapiens	CSF1	1435	Homo sapiens	Luciferase reporter assay//Western blot	Functional MTI	24415783
MIRT053069	hsa-miR-128-3p	Homo sapiens	PTEN	5728	Homo sapiens	Luciferase reporter assay//qRT-PCR//Western blot	Functional MTI	24132591
MIRT053069	hsa-miR-128-3p	Homo sapiens	PTEN	5728	Homo sapiens	qRT-PCR	Functional MTI (Weak)	25250855
MIRT053349	hsa-miR-128-3p	Homo sapiens	SUZ12	23512	Homo sapiens	Immunohistochemistry//Luciferase reporter assay//qRT-PCR	Functional MTI	23733246
MIRT053349	hsa-miR-128-3p	Homo sapiens	SUZ12	23512	Homo sapiens	PAR-CLIP	Functional MTI (Weak)	21572407
MIRT053349	hsa-miR-128-3p	Homo sapiens	SUZ12	23512	Homo sapiens	PAR-CLIP	Functional MTI (Weak)	23592263
MIRT054182	hsa-miR-128-3p	Homo sapiens	LIN28A	79727	Homo sapiens	Flow//qRT-PCR//Western blot	Functional MTI	23019226
MIRT054183	hsa-miR-128-3p	Homo sapiens	NANOG	79923	Homo sapiens	Flow//qRT-PCR//Western blot	Functional MTI	23019226
MIRT054183	hsa-miR-128-3p	Homo sapiens	NANOG	79923	Homo sapiens	Luciferase reporter assay	Functional MTI	24903149
MIRT054184	hsa-miR-128-3p	Homo sapiens	SNAI2	6591	Homo sapiens	Flow//qRT-PCR//Western blot	Functional MTI	23019226
MIRT054225	hsa-miR-128-3p	Homo sapiens	SREBF1	6720	Homo sapiens	Luciferase reporter assay//Microarray//qRT-PCR//Western blot	Functional MTI	23990020
MIRT054226	hsa-miR-128-3p	Homo sapiens	SREBF2	6721	Homo sapiens	Luciferase reporter assay//Microarray//qRT-PCR//Western blot	Functional MTI	23990020
MIRT054227	hsa-miR-128-3p	Homo sapiens	ABCA1	19	Homo sapiens	Luciferase reporter assay//Microarray//qRT-PCR//Western blot	Functional MTI	23990020
MIRT054228	hsa-miR-128-3p	Homo sapiens	ABCG1	9619	Homo sapiens	Luciferase reporter assay//Microarray//qRT-PCR//Western blot	Functional MTI	23990020
MIRT054229	hsa-miR-128-3p	Homo sapiens	RXRA	6256	Homo sapiens	Luciferase reporter assay//Microarray//qRT-PCR//Western blot	Functional MTI	23990020
MIRT054712	hsa-miR-128-3p	Homo sapiens	FADD	8772	Homo sapiens	Luciferase reporter assay//qRT-PCR//Western blot	Functional MTI	24316133
MIRT057010	hsa-miR-128-3p	Homo sapiens	SGPL1	8879	Homo sapiens	PAR-CLIP	Functional MTI (Weak)	23592263
MIRT065607	hsa-miR-128-3p	Homo sapiens	DAZAP2	9802	Homo sapiens	PAR-CLIP	Functional MTI (Weak)	20371350
MIRT065607	hsa-miR-128-3p	Homo sapiens	DAZAP2	9802	Homo sapiens	PAR-CLIP//HITS-CLIP	Functional MTI (Weak)	21572407
MIRT065607	hsa-miR-128-3p	Homo sapiens	DAZAP2	9802	Homo sapiens	PAR-CLIP	Functional MTI (Weak)	23446348
MIRT065607	hsa-miR-128-3p	Homo sapiens	DAZAP2	9802	Homo sapiens	PAR-CLIP	Functional MTI (Weak)	23592263
MIRT065607	hsa-miR-128-3p	Homo sapiens	DAZAP2	9802	Homo sapiens	PAR-CLIP	Functional MTI (Weak)	24398324
MIRT075410	hsa-miR-128-3p	Homo sapiens	ZFHX3	463	Homo sapiens	PAR-CLIP	Functional MTI (Weak)	22012620
MIRT078046	hsa-miR-128-3p	Homo sapiens	PCTP	58488	Homo sapiens	PAR-CLIP	Functional MTI (Weak)	21572407
MIRT078215	hsa-miR-128-3p	Homo sapiens	DYNLL2	140735	Homo sapiens	PAR-CLIP	Functional MTI (Weak)	23592263
MIRT078403	hsa-miR-128-3p	Homo sapiens	DCAF7	10238	Homo sapiens	PAR-CLIP	Functional MTI (Weak)	20371350
MIRT078403	hsa-miR-128-3p	Homo sapiens	DCAF7	10238	Homo sapiens	PAR-CLIP	Functional MTI (Weak)	21572407
MIRT078403	hsa-miR-128-3p	Homo sapiens	DCAF7	10238	Homo sapiens	PAR-CLIP	Functional MTI (Weak)	23592263
MIRT090257	hsa-miR-128-3p	Homo sapiens	ZNF148	7707	Homo sapiens	PAR-CLIP	Functional MTI (Weak)	23592263
MIRT120697	hsa-miR-128-3p	Homo sapiens	NR1D2	9975	Homo sapiens	PAR-CLIP	Functional MTI (Weak)	21572407
MIRT125966	hsa-miR-128-3p	Homo sapiens	SHOC2	8036	Homo sapiens	PAR-CLIP	Functional MTI (Weak)	20371350
MIRT125966	hsa-miR-128-3p	Homo sapiens	SHOC2	8036	Homo sapiens	PAR-CLIP	Functional MTI (Weak)	21572407
MIRT125966	hsa-miR-128-3p	Homo sapiens	SHOC2	8036	Homo sapiens	PAR-CLIP	Functional MTI (Weak)	23592263
MIRT129682	hsa-miR-128-3p	Homo sapiens	AGTRAP	57085	Homo sapiens	PAR-CLIP	Functional MTI (Weak)	23592263
MIRT152613	hsa-miR-128-3p	Homo sapiens	PLAGL2	5326	Homo sapiens	PAR-CLIP	Functional MTI (Weak)	20371350
MIRT152613	hsa-miR-128-3p	Homo sapiens	PLAGL2	5326	Homo sapiens	PAR-CLIP	Functional MTI (Weak)	24398324
MIRT177534	hsa-miR-128-3p	Homo sapiens	HNRNPF	3185	Homo sapiens	PAR-CLIP	Functional MTI (Weak)	20371350
MIRT186280	hsa-miR-128-3p	Homo sapiens	PITHD1	57095	Homo sapiens	PAR-CLIP	Functional MTI (Weak)	20371350
MIRT186280	hsa-miR-128-3p	Homo sapiens	PITHD1	57095	Homo sapiens	PAR-CLIP	Functional MTI (Weak)	21572407
MIRT186280	hsa-miR-128-3p	Homo sapiens	PITHD1	57095	Homo sapiens	PAR-CLIP	Functional MTI (Weak)	23592263
MIRT234479	hsa-miR-128-3p	Homo sapiens	KAT7	11143	Homo sapiens	PAR-CLIP	Functional MTI (Weak)	23592263
MIRT289135	hsa-miR-128-3p	Homo sapiens	H3F3B	3021	Homo sapiens	PAR-CLIP	Functional MTI (Weak)	20371350
MIRT289135	hsa-miR-128-3p	Homo sapiens	H3F3B	3021	Homo sapiens	PAR-CLIP	Functional MTI (Weak)	24398324
MIRT297085	hsa-miR-128-3p	Homo sapiens	RGPD4	285190	Homo sapiens	PAR-CLIP	Functional MTI (Weak)	21572407
MIRT303308	hsa-miR-128-3p	Homo sapiens	SNRNP27	11017	Homo sapiens	PAR-CLIP	Functional MTI (Weak)	23592263
MIRT312075	hsa-miR-128-3p	Homo sapiens	PAIP2	51247	Homo sapiens	PAR-CLIP	Functional MTI (Weak)	20371350
MIRT313211	hsa-miR-128-3p	Homo sapiens	CANX	821	Homo sapiens	PAR-CLIP	Functional MTI (Weak)	20371350
MIRT313211	hsa-miR-128-3p	Homo sapiens	CANX	821	Homo sapiens	PAR-CLIP	Functional MTI (Weak)	23592263
MIRT313211	hsa-miR-128-3p	Homo sapiens	CANX	821	Homo sapiens	PAR-CLIP	Functional MTI (Weak)	24398324
MIRT320053	hsa-miR-128-3p	Homo sapiens	EN2	2020	Homo sapiens	PAR-CLIP	Functional MTI (Weak)	21572407
MIRT336554	hsa-miR-128-3p	Homo sapiens	SDE2	163859	Homo sapiens	PAR-CLIP	Functional MTI (Weak)	20371350
MIRT393594	hsa-miR-128-3p	Homo sapiens	TP53INP1	94241	Homo sapiens	PAR-CLIP	Functional MTI (Weak)	24398324
MIRT401741	hsa-miR-128-3p	Homo sapiens	HLA-DRA	3122	Homo sapiens	PAR-CLIP	Functional MTI (Weak)	23592263
MIRT404201	hsa-miR-128-3p	Homo sapiens	NUS1	116150	Homo sapiens	PAR-CLIP	Functional MTI (Weak)	20371350
MIRT404201	hsa-miR-128-3p	Homo sapiens	NUS1	116150	Homo sapiens	PAR-CLIP	Functional MTI (Weak)	21572407
MIRT404201	hsa-miR-128-3p	Homo sapiens	NUS1	116150	Homo sapiens	PAR-CLIP	Functional MTI (Weak)	23592263
MIRT404201	hsa-miR-128-3p	Homo sapiens	NUS1	116150	Homo sapiens	PAR-CLIP	Functional MTI (Weak)	24398324
MIRT405401	hsa-miR-128-3p	Homo sapiens	SP1	6667	Homo sapiens	PAR-CLIP	Functional MTI (Weak)	20371350
MIRT405401	hsa-miR-128-3p	Homo sapiens	SP1	6667	Homo sapiens	HITS-CLIP	Functional MTI (Weak)	23313552
MIRT437798	hsa-miR-128-3p	Homo sapiens	BAX	581	Homo sapiens	Luciferase reporter assay//qRT-PCR//Western blot	Functional MTI	23526655
MIRT438369	hsa-miR-128-3p	Homo sapiens	ISL1	3670	Homo sapiens	Luciferase reporter assay	Functional MTI	24055866
MIRT438435	hsa-miR-128-3p	Homo sapiens	MAPK14	1432	Homo sapiens	Immunoblot//Luciferase reporter assay//qRT-PCR	Functional MTI	23109423
MIRT438612	hsa-miR-128-3p	Homo sapiens	RET	5979	Homo sapiens	Flow//Luciferase reporter assay	Functional MTI	23022987
MIRT438670	hsa-miR-128-3p	Homo sapiens	EPHB2	2048	Homo sapiens	Luciferase reporter assay//qRT-PCR//Western blot	Functional MTI	23835497
MIRT438671	hsa-miR-128-3p	Homo sapiens	EPHB1	2047	Homo sapiens	Luciferase reporter assay//qRT-PCR//Western blot	Functional MTI	23835497
MIRT442821	hsa-miR-128-3p	Homo sapiens	CDH6	1004	Homo sapiens	PAR-CLIP	Functional MTI (Weak)	22100165
MIRT448433	hsa-miR-128-3p	Homo sapiens	TMEM167A	153339	Homo sapiens	PAR-CLIP	Functional MTI (Weak)	22100165
MIRT451334	hsa-miR-128-3p	Homo sapiens	ZNF573	126231	Homo sapiens	PAR-CLIP	Functional MTI (Weak)	23592263
MIRT451919	hsa-miR-128-3p	Homo sapiens	ILK	3611	Homo sapiens	PAR-CLIP	Functional MTI (Weak)	23592263
MIRT452135	hsa-miR-128-3p	Homo sapiens	NDUFC2-KCTD14	100532726	Homo sapiens	PAR-CLIP	Functional MTI (Weak)	23592263
MIRT452203	hsa-miR-128-3p	Homo sapiens	TMEM68	137695	Homo sapiens	PAR-CLIP	Functional MTI (Weak)	23592263
MIRT452203	hsa-miR-128-3p	Homo sapiens	TMEM68	137695	Homo sapiens	PAR-CLIP	Functional MTI (Weak)	24398324
MIRT456295	hsa-miR-128-3p	Homo sapiens	GBA	2629	Homo sapiens	PAR-CLIP	Functional MTI (Weak)	23592263
MIRT457229	hsa-miR-128-3p	Homo sapiens	AP3D1	8943	Homo sapiens	PAR-CLIP	Functional MTI (Weak)	23592263
MIRT458054	hsa-miR-128-3p	Homo sapiens	TSEN54	283989	Homo sapiens	PAR-CLIP	Functional MTI (Weak)	23592263
MIRT459086	hsa-miR-128-3p	Homo sapiens	LSM1	27257	Homo sapiens	PAR-CLIP	Functional MTI (Weak)	23592263
MIRT459872	hsa-miR-128-3p	Homo sapiens	KIAA1191	57179	Homo sapiens	PAR-CLIP	Functional MTI (Weak)	23592263
MIRT460760	hsa-miR-128-3p	Homo sapiens	FBLN5	10516	Homo sapiens	PAR-CLIP	Functional MTI (Weak)	23592263
MIRT461332	hsa-miR-128-3p	Homo sapiens	MRPS27	23107	Homo sapiens	PAR-CLIP	Functional MTI (Weak)	23592263
MIRT462116	hsa-miR-128-3p	Homo sapiens	AKR7A2	8574	Homo sapiens	PAR-CLIP	Functional MTI (Weak)	23592263
MIRT463159	hsa-miR-128-3p	Homo sapiens	ZNF385A	25946	Homo sapiens	PAR-CLIP	Functional MTI (Weak)	21572407
MIRT463159	hsa-miR-128-3p	Homo sapiens	ZNF385A	25946	Homo sapiens	PAR-CLIP	Functional MTI (Weak)	23592263
MIRT463312	hsa-miR-128-3p	Homo sapiens	ZFP36L1	677	Homo sapiens	PAR-CLIP	Functional MTI (Weak)	20371350
MIRT463312	hsa-miR-128-3p	Homo sapiens	ZFP36L1	677	Homo sapiens	PAR-CLIP	Functional MTI (Weak)	23592263
MIRT463312	hsa-miR-128-3p	Homo sapiens	ZFP36L1	677	Homo sapiens	PAR-CLIP	Functional MTI (Weak)	24398324
MIRT463320	hsa-miR-128-3p	Homo sapiens	ZFP1	162239	Homo sapiens	PAR-CLIP	Functional MTI (Weak)	23592263
MIRT463841	hsa-miR-128-3p	Homo sapiens	WRN	7486	Homo sapiens	PAR-CLIP	Functional MTI (Weak)	23592263
MIRT464044	hsa-miR-128-3p	Homo sapiens	WASL	8976	Homo sapiens	PAR-CLIP	Functional MTI (Weak)	23592263
MIRT464355	hsa-miR-128-3p	Homo sapiens	USP46	64854	Homo sapiens	PAR-CLIP	Functional MTI (Weak)	23592263
MIRT465480	hsa-miR-128-3p	Homo sapiens	TOR2A	27433	Homo sapiens	PAR-CLIP	Functional MTI (Weak)	23592263
MIRT465813	hsa-miR-128-3p	Homo sapiens	TMEM91	641649	Homo sapiens	PAR-CLIP	Functional MTI (Weak)	23592263
MIRT466196	hsa-miR-128-3p	Homo sapiens	TMED5	50999	Homo sapiens	PAR-CLIP	Functional MTI (Weak)	23592263
MIRT466196	hsa-miR-128-3p	Homo sapiens	TMED5	50999	Homo sapiens	PAR-CLIP	Functional MTI (Weak)	24398324
MIRT466196	hsa-miR-128-3p	Homo sapiens	TMED5	50999	Homo sapiens	HITS-CLIP	Functional MTI (Weak)	24906430
MIRT466396	hsa-miR-128-3p	Homo sapiens	TGOLN2	10618	Homo sapiens	PAR-CLIP	Functional MTI (Weak)	23592263
MIRT466404	hsa-miR-128-3p	Homo sapiens	TGFBR3	7049	Homo sapiens	PAR-CLIP	Functional MTI (Weak)	23592263
MIRT466586	hsa-miR-128-3p	Homo sapiens	TBC1D2B	23102	Homo sapiens	PAR-CLIP	Functional MTI (Weak)	23592263
MIRT466633	hsa-miR-128-3p	Homo sapiens	TAOK1	57551	Homo sapiens	PAR-CLIP	Functional MTI (Weak)	23592263
MIRT466651	hsa-miR-128-3p	Homo sapiens	TAGLN2	8407	Homo sapiens	PAR-CLIP	Functional MTI (Weak)	23592263
MIRT466966	hsa-miR-128-3p	Homo sapiens	STARD7	56910	Homo sapiens	PAR-CLIP	Functional MTI (Weak)	23592263
MIRT467062	hsa-miR-128-3p	Homo sapiens	SRSF1	6426	Homo sapiens	PAR-CLIP	Functional MTI (Weak)	21572407
MIRT467062	hsa-miR-128-3p	Homo sapiens	SRSF1	6426	Homo sapiens	PAR-CLIP	Functional MTI (Weak)	23592263
MIRT468251	hsa-miR-128-3p	Homo sapiens	SFXN4	119559	Homo sapiens	PAR-CLIP	Functional MTI (Weak)	23592263
MIRT468407	hsa-miR-128-3p	Homo sapiens	SETD3	84193	Homo sapiens	PAR-CLIP	Functional MTI (Weak)	23592263
MIRT468888	hsa-miR-128-3p	Homo sapiens	RREB1	6239	Homo sapiens	PAR-CLIP	Functional MTI (Weak)	23592263
MIRT469595	hsa-miR-128-3p	Homo sapiens	RAP1B	5908	Homo sapiens	PAR-CLIP	Functional MTI (Weak)	23592263
MIRT470117	hsa-miR-128-3p	Homo sapiens	PSPC1	55269	Homo sapiens	PAR-CLIP	Functional MTI (Weak)	23592263
MIRT470117	hsa-miR-128-3p	Homo sapiens	PSPC1	55269	Homo sapiens	PAR-CLIP	Functional MTI (Weak)	24398324
MIRT470531	hsa-miR-128-3p	Homo sapiens	PPIF	10105	Homo sapiens	PAR-CLIP	Functional MTI (Weak)	23592263
MIRT470550	hsa-miR-128-3p	Homo sapiens	COASY	80347	Homo sapiens	PAR-CLIP	Functional MTI (Weak)	23592263
MIRT471366	hsa-miR-128-3p	Homo sapiens	PEG10	23089	Homo sapiens	HITS-CLIP	Functional MTI (Weak)	19536157
MIRT471366	hsa-miR-128-3p	Homo sapiens	PEG10	23089	Homo sapiens	PAR-CLIP	Functional MTI (Weak)	20371350
MIRT471366	hsa-miR-128-3p	Homo sapiens	PEG10	23089	Homo sapiens	PAR-CLIP	Functional MTI (Weak)	23592263
MIRT471450	hsa-miR-128-3p	Homo sapiens	PDIA5	10954	Homo sapiens	PAR-CLIP	Functional MTI (Weak)	23592263
MIRT471461	hsa-miR-128-3p	Homo sapiens	PDHX	8050	Homo sapiens	PAR-CLIP	Functional MTI (Weak)	23592263
MIRT472133	hsa-miR-128-3p	Homo sapiens	NLN	57486	Homo sapiens	PAR-CLIP	Functional MTI (Weak)	23592263
MIRT472206	hsa-miR-128-3p	Homo sapiens	NGFRAP1	27018	Homo sapiens	PAR-CLIP	Functional MTI (Weak)	23592263
MIRT472206	hsa-miR-128-3p	Homo sapiens	NGFRAP1	27018	Homo sapiens	PAR-CLIP	Functional MTI (Weak)	24398324
MIRT472621	hsa-miR-128-3p	Homo sapiens	NAA50	80218	Homo sapiens	PAR-CLIP	Functional MTI (Weak)	23592263
MIRT474136	hsa-miR-128-3p	Homo sapiens	LIN54	132660	Homo sapiens	PAR-CLIP	Functional MTI (Weak)	23592263
MIRT474136	hsa-miR-128-3p	Homo sapiens	LIN54	132660	Homo sapiens	PAR-CLIP	Functional MTI (Weak)	24398324
MIRT475056	hsa-miR-128-3p	Homo sapiens	JMY	133746	Homo sapiens	PAR-CLIP	Functional MTI (Weak)	23592263
MIRT475075	hsa-miR-128-3p	Homo sapiens	ITSN2	50618	Homo sapiens	PAR-CLIP	Functional MTI (Weak)	23592263
MIRT475075	hsa-miR-128-3p	Homo sapiens	ITSN2	50618	Homo sapiens	PAR-CLIP	Functional MTI (Weak)	24398324
MIRT475090	hsa-miR-128-3p	Homo sapiens	ITCH	83737	Homo sapiens	PAR-CLIP	Functional MTI (Weak)	23592263
MIRT475643	hsa-miR-128-3p	Homo sapiens	HMGA1	3159	Homo sapiens	PAR-CLIP	Functional MTI (Weak)	23592263
MIRT476168	hsa-miR-128-3p	Homo sapiens	GOLGA8B	440270	Homo sapiens	PAR-CLIP	Functional MTI (Weak)	23592263
MIRT476738	hsa-miR-128-3p	Homo sapiens	FOXN2	3344	Homo sapiens	PAR-CLIP	Functional MTI (Weak)	21572407
MIRT476738	hsa-miR-128-3p	Homo sapiens	FOXN2	3344	Homo sapiens	PAR-CLIP	Functional MTI (Weak)	23592263
MIRT477513	hsa-miR-128-3p	Homo sapiens	ELL2	22936	Homo sapiens	PAR-CLIP	Functional MTI (Weak)	23592263
MIRT477813	hsa-miR-128-3p	Homo sapiens	DYRK3	8444	Homo sapiens	PAR-CLIP	Functional MTI (Weak)	23592263
MIRT478162	hsa-miR-128-3p	Homo sapiens	DGS2	8026	Homo sapiens	PAR-CLIP	Functional MTI (Weak)	23592263
MIRT478213	hsa-miR-128-3p	Homo sapiens	DDX6	1656	Homo sapiens	PAR-CLIP	Functional MTI (Weak)	23592263
MIRT478375	hsa-miR-128-3p	Homo sapiens	DDI2	84301	Homo sapiens	PAR-CLIP	Functional MTI (Weak)	22012620
MIRT478375	hsa-miR-128-3p	Homo sapiens	DDI2	84301	Homo sapiens	PAR-CLIP	Functional MTI (Weak)	23592263
MIRT478695	hsa-miR-128-3p	Homo sapiens	CSRP2	1466	Homo sapiens	PAR-CLIP	Functional MTI (Weak)	21572407
MIRT478695	hsa-miR-128-3p	Homo sapiens	CSRP2	1466	Homo sapiens	PAR-CLIP	Functional MTI (Weak)	23592263
MIRT480220	hsa-miR-128-3p	Homo sapiens	CABLES1	91768	Homo sapiens	PAR-CLIP	Functional MTI (Weak)	23592263
MIRT481723	hsa-miR-128-3p	Homo sapiens	APPBP2	10513	Homo sapiens	PAR-CLIP	Functional MTI (Weak)	22012620
MIRT481723	hsa-miR-128-3p	Homo sapiens	APPBP2	10513	Homo sapiens	PAR-CLIP	Functional MTI (Weak)	23592263
MIRT481723	hsa-miR-128-3p	Homo sapiens	APPBP2	10513	Homo sapiens	PAR-CLIP	Functional MTI (Weak)	24398324
MIRT481804	hsa-miR-128-3p	Homo sapiens	APEX1	328	Homo sapiens	PAR-CLIP	Functional MTI (Weak)	20371350
MIRT481804	hsa-miR-128-3p	Homo sapiens	APEX1	328	Homo sapiens	PAR-CLIP	Functional MTI (Weak)	23592263
MIRT481908	hsa-miR-128-3p	Homo sapiens	ANKRD40	91369	Homo sapiens	PAR-CLIP	Functional MTI (Weak)	23592263
MIRT482130	hsa-miR-128-3p	Homo sapiens	AKIRIN1	79647	Homo sapiens	PAR-CLIP	Functional MTI (Weak)	20371350
MIRT482130	hsa-miR-128-3p	Homo sapiens	AKIRIN1	79647	Homo sapiens	PAR-CLIP	Functional MTI (Weak)	21572407
MIRT482130	hsa-miR-128-3p	Homo sapiens	AKIRIN1	79647	Homo sapiens	PAR-CLIP	Functional MTI (Weak)	23592263
MIRT482130	hsa-miR-128-3p	Homo sapiens	AKIRIN1	79647	Homo sapiens	PAR-CLIP	Functional MTI (Weak)	24398324
MIRT485015	hsa-miR-128-3p	Homo sapiens	TNPO1	3842	Homo sapiens	PAR-CLIP	Functional MTI (Weak)	23592263
MIRT485070	hsa-miR-128-3p	Homo sapiens	SUCO	51430	Homo sapiens	PAR-CLIP	Functional MTI (Weak)	23592263
MIRT487098	hsa-miR-128-3p	Homo sapiens	C2orf44	80304	Homo sapiens	PAR-CLIP	Functional MTI (Weak)	23592263
MIRT498022	hsa-miR-128-3p	Homo sapiens	ZBTB20	26137	Homo sapiens	PAR-CLIP	Functional MTI (Weak)	22291592
MIRT499291	hsa-miR-128-3p	Homo sapiens	TSPYL1	7259	Homo sapiens	PAR-CLIP	Functional MTI (Weak)	24398324
MIRT500102	hsa-miR-128-3p	Homo sapiens	SLC46A3	283537	Homo sapiens	PAR-CLIP	Functional MTI (Weak)	24398324
MIRT501815	hsa-miR-128-3p	Homo sapiens	NEURL1B	54492	Homo sapiens	PAR-CLIP	Functional MTI (Weak)	24398324
MIRT502212	hsa-miR-128-3p	Homo sapiens	HSPB8	26353	Homo sapiens	PAR-CLIP	Functional MTI (Weak)	24398324
MIRT502305	hsa-miR-128-3p	Homo sapiens	GNG12	55970	Homo sapiens	PAR-CLIP	Functional MTI (Weak)	20371350
MIRT502305	hsa-miR-128-3p	Homo sapiens	GNG12	55970	Homo sapiens	PAR-CLIP	Functional MTI (Weak)	21572407
MIRT502305	hsa-miR-128-3p	Homo sapiens	GNG12	55970	Homo sapiens	PAR-CLIP	Functional MTI (Weak)	24398324
MIRT502486	hsa-miR-128-3p	Homo sapiens	FAM84B	157638	Homo sapiens	PAR-CLIP	Functional MTI (Weak)	24398324
MIRT502867	hsa-miR-128-3p	Homo sapiens	CHEK2	11200	Homo sapiens	PAR-CLIP	Functional MTI (Weak)	20371350
MIRT502867	hsa-miR-128-3p	Homo sapiens	CHEK2	11200	Homo sapiens	PAR-CLIP	Functional MTI (Weak)	21572407
MIRT502867	hsa-miR-128-3p	Homo sapiens	CHEK2	11200	Homo sapiens	PAR-CLIP	Functional MTI (Weak)	24398324
MIRT503070	hsa-miR-128-3p	Homo sapiens	C6orf120	387263	Homo sapiens	PAR-CLIP	Functional MTI (Weak)	24398324
MIRT503154	hsa-miR-128-3p	Homo sapiens	ARL5B	221079	Homo sapiens	PAR-CLIP	Functional MTI (Weak)	20371350
MIRT503154	hsa-miR-128-3p	Homo sapiens	ARL5B	221079	Homo sapiens	PAR-CLIP	Functional MTI (Weak)	21572407
MIRT503154	hsa-miR-128-3p	Homo sapiens	ARL5B	221079	Homo sapiens	PAR-CLIP	Functional MTI (Weak)	24398324
MIRT503187	hsa-miR-128-3p	Homo sapiens	ADD1	118	Homo sapiens	PAR-CLIP	Functional MTI (Weak)	24398324
MIRT506965	hsa-miR-128-3p	Homo sapiens	HOXA10	3206	Homo sapiens	PAR-CLIP	Functional MTI (Weak)	20371350
MIRT506965	hsa-miR-128-3p	Homo sapiens	HOXA10	3206	Homo sapiens	PAR-CLIP	Functional MTI (Weak)	21572407
MIRT506965	hsa-miR-128-3p	Homo sapiens	HOXA10	3206	Homo sapiens	PAR-CLIP	Functional MTI (Weak)	23446348
MIRT507196	hsa-miR-128-3p	Homo sapiens	FZD9	8326	Homo sapiens	PAR-CLIP	Functional MTI (Weak)	20371350
MIRT507196	hsa-miR-128-3p	Homo sapiens	FZD9	8326	Homo sapiens	PAR-CLIP	Functional MTI (Weak)	21572407
MIRT507196	hsa-miR-128-3p	Homo sapiens	FZD9	8326	Homo sapiens	PAR-CLIP	Functional MTI (Weak)	23446348
MIRT509011	hsa-miR-128-3p	Homo sapiens	FBXO6	26270	Homo sapiens	PAR-CLIP	Functional MTI (Weak)	23446348
MIRT509765	hsa-miR-128-3p	Homo sapiens	NCAPD2	9918	Homo sapiens	PAR-CLIP	Functional MTI (Weak)	23446348
MIRT510666	hsa-miR-128-3p	Homo sapiens	TMBIM6	7009	Homo sapiens	PAR-CLIP	Functional MTI (Weak)	20371350
MIRT510666	hsa-miR-128-3p	Homo sapiens	TMBIM6	7009	Homo sapiens	PAR-CLIP	Functional MTI (Weak)	23446348
MIRT512983	hsa-miR-128-3p	Homo sapiens	PPP1R14C	81706	Homo sapiens	PAR-CLIP	Functional MTI (Weak)	22012620
MIRT512983	hsa-miR-128-3p	Homo sapiens	PPP1R14C	81706	Homo sapiens	PAR-CLIP	Functional MTI (Weak)	23446348
MIRT515308	hsa-miR-128-3p	Homo sapiens	C15orf38-AP3S2	100526783	Homo sapiens	PAR-CLIP	Functional MTI (Weak)	20371350
MIRT515308	hsa-miR-128-3p	Homo sapiens	C15orf38-AP3S2	100526783	Homo sapiens	PAR-CLIP	Functional MTI (Weak)	23446348
MIRT517292	hsa-miR-128-3p	Homo sapiens	AP3S2	10239	Homo sapiens	PAR-CLIP	Functional MTI (Weak)	20371350
MIRT517292	hsa-miR-128-3p	Homo sapiens	AP3S2	10239	Homo sapiens	PAR-CLIP	Functional MTI (Weak)	23446348
MIRT523921	hsa-miR-128-3p	Homo sapiens	EIF5	1983	Homo sapiens	PAR-CLIP	Functional MTI (Weak)	23446348
MIRT525435	hsa-miR-128-3p	Homo sapiens	PROX2	283571	Homo sapiens	PAR-CLIP	Functional MTI (Weak)	22012620
MIRT525708	hsa-miR-128-3p	Homo sapiens	HAL	3034	Homo sapiens	PAR-CLIP	Functional MTI (Weak)	22012620
MIRT527144	hsa-miR-128-3p	Homo sapiens	GPATCH11	253635	Homo sapiens	PAR-CLIP	Functional MTI (Weak)	22012620
MIRT527363	hsa-miR-128-3p	Homo sapiens	KRTAP13-2	337959	Homo sapiens	PAR-CLIP	Functional MTI (Weak)	22012620
MIRT528226	hsa-miR-128-3p	Homo sapiens	METTL8	79828	Homo sapiens	PAR-CLIP	Functional MTI (Weak)	22012620
MIRT528283	hsa-miR-128-3p	Homo sapiens	MBL2	4153	Homo sapiens	PAR-CLIP	Functional MTI (Weak)	22012620
MIRT530193	hsa-miR-128-3p	Homo sapiens	TIGD2	166815	Homo sapiens	PAR-CLIP	Functional MTI (Weak)	22012620
MIRT532363	hsa-miR-128-3p	Homo sapiens	SLC1A4	6509	Homo sapiens	PAR-CLIP	Functional MTI (Weak)	22012620
MIRT533577	hsa-miR-128-3p	Homo sapiens	TOMM40L	84134	Homo sapiens	PAR-CLIP	Functional MTI (Weak)	22012620
MIRT534668	hsa-miR-128-3p	Homo sapiens	RNF152	220441	Homo sapiens	PAR-CLIP	Functional MTI (Weak)	22012620
MIRT535978	hsa-miR-128-3p	Homo sapiens	MESDC1	59274	Homo sapiens	PAR-CLIP	Functional MTI (Weak)	22012620
MIRT538157	hsa-miR-128-3p	Homo sapiens	DDAH1	23576	Homo sapiens	PAR-CLIP	Functional MTI (Weak)	20371350
MIRT538157	hsa-miR-128-3p	Homo sapiens	DDAH1	23576	Homo sapiens	PAR-CLIP	Functional MTI (Weak)	22012620
MIRT543935	hsa-miR-128-3p	Homo sapiens	BCL2L15	440603	Homo sapiens	PAR-CLIP	Functional MTI (Weak)	21572407
MIRT553070	hsa-miR-128-3p	Homo sapiens	UGCG	7357	Homo sapiens	PAR-CLIP	Functional MTI (Weak)	20371350
MIRT553070	hsa-miR-128-3p	Homo sapiens	UGCG	7357	Homo sapiens	PAR-CLIP	Functional MTI (Weak)	21572407
MIRT553429	hsa-miR-128-3p	Homo sapiens	TPPP	11076	Homo sapiens	PAR-CLIP	Functional MTI (Weak)	21572407
MIRT557052	hsa-miR-128-3p	Homo sapiens	HOXB3	3213	Homo sapiens	PAR-CLIP	Functional MTI (Weak)	21572407
MIRT558174	hsa-miR-128-3p	Homo sapiens	EIF5A2	56648	Homo sapiens	PAR-CLIP	Functional MTI (Weak)	21572407
MIRT558883	hsa-miR-128-3p	Homo sapiens	CCNK	8812	Homo sapiens	PAR-CLIP	Functional MTI (Weak)	21572407
MIRT559906	hsa-miR-128-3p	Homo sapiens	CNNM4	26504	Homo sapiens	PAR-CLIP	Functional MTI (Weak)	20371350
MIRT565764	hsa-miR-128-3p	Homo sapiens	SERTAD2	9792	Homo sapiens	PAR-CLIP	Functional MTI (Weak)	20371350
MIRT572021	hsa-miR-128-3p	Homo sapiens	H3F3C	440093	Homo sapiens	PAR-CLIP	Functional MTI (Weak)	20371350
MIRT611110	hsa-miR-128-3p	Homo sapiens	MYO1F	4542	Homo sapiens	HITS-CLIP	Functional MTI (Weak)	23313552
MIRT611110	hsa-miR-128-3p	Homo sapiens	MYO1F	4542	Homo sapiens	HITS-CLIP	Functional MTI (Weak)	23824327
MIRT611677	hsa-miR-128-3p	Homo sapiens	ZNF562	54811	Homo sapiens	HITS-CLIP	Functional MTI (Weak)	19536157
MIRT611677	hsa-miR-128-3p	Homo sapiens	ZNF562	54811	Homo sapiens	HITS-CLIP	Functional MTI (Weak)	23313552
MIRT611677	hsa-miR-128-3p	Homo sapiens	ZNF562	54811	Homo sapiens	HITS-CLIP	Functional MTI (Weak)	23824327
MIRT620816	hsa-miR-128-3p	Homo sapiens	SLC26A2	1836	Homo sapiens	HITS-CLIP	Functional MTI (Weak)	23824327
MIRT625425	hsa-miR-128-3p	Homo sapiens	IMP4	92856	Homo sapiens	HITS-CLIP	Functional MTI (Weak)	23824327
MIRT626149	hsa-miR-128-3p	Homo sapiens	MPRIP	23164	Homo sapiens	HITS-CLIP	Functional MTI (Weak)	23824327
MIRT626860	hsa-miR-128-3p	Homo sapiens	PRRG4	79056	Homo sapiens	HITS-CLIP	Functional MTI (Weak)	23824327
MIRT632011	hsa-miR-128-3p	Homo sapiens	POPDC2	64091	Homo sapiens	HITS-CLIP	Functional MTI (Weak)	23824327
MIRT632466	hsa-miR-128-3p	Homo sapiens	S1PR2	9294	Homo sapiens	HITS-CLIP	Functional MTI (Weak)	23824327
MIRT633167	hsa-miR-128-3p	Homo sapiens	C11orf84	144097	Homo sapiens	HITS-CLIP	Functional MTI (Weak)	23824327
MIRT633425	hsa-miR-128-3p	Homo sapiens	TMEM120B	144404	Homo sapiens	HITS-CLIP	Functional MTI (Weak)	23824327
MIRT633633	hsa-miR-128-3p	Homo sapiens	R3HDM2	22864	Homo sapiens	HITS-CLIP	Functional MTI (Weak)	23824327
MIRT634140	hsa-miR-128-3p	Homo sapiens	YWHAZ	7534	Homo sapiens	HITS-CLIP	Functional MTI (Weak)	23824327
MIRT634214	hsa-miR-128-3p	Homo sapiens	TMEM192	201931	Homo sapiens	HITS-CLIP	Functional MTI (Weak)	23824327
MIRT634494	hsa-miR-128-3p	Homo sapiens	OR7D2	162998	Homo sapiens	HITS-CLIP	Functional MTI (Weak)	23824327
MIRT634742	hsa-miR-128-3p	Homo sapiens	CYP20A1	57404	Homo sapiens	HITS-CLIP	Functional MTI (Weak)	23824327
MIRT635684	hsa-miR-128-3p	Homo sapiens	COX18	285521	Homo sapiens	HITS-CLIP	Functional MTI (Weak)	23313552
MIRT635684	hsa-miR-128-3p	Homo sapiens	COX18	285521	Homo sapiens	HITS-CLIP	Functional MTI (Weak)	23824327
MIRT636767	hsa-miR-128-3p	Homo sapiens	C17orf75	64149	Homo sapiens	HITS-CLIP	Functional MTI (Weak)	23824327
MIRT641421	hsa-miR-128-3p	Homo sapiens	SERPING1	710	Homo sapiens	HITS-CLIP	Functional MTI (Weak)	23824327
MIRT642002	hsa-miR-128-3p	Homo sapiens	NR2F2	7026	Homo sapiens	HITS-CLIP	Functional MTI (Weak)	23824327
MIRT648588	hsa-miR-128-3p	Homo sapiens	ZYG11B	79699	Homo sapiens	HITS-CLIP	Functional MTI (Weak)	23824327
MIRT648949	hsa-miR-128-3p	Homo sapiens	ATP5A1	498	Homo sapiens	HITS-CLIP	Functional MTI (Weak)	23824327
MIRT652652	hsa-miR-128-3p	Homo sapiens	TIMM10	26519	Homo sapiens	HITS-CLIP	Functional MTI (Weak)	23824327
MIRT653461	hsa-miR-128-3p	Homo sapiens	SLC6A17	388662	Homo sapiens	HITS-CLIP	Functional MTI (Weak)	23824327
MIRT656865	hsa-miR-128-3p	Homo sapiens	KIN	22944	Homo sapiens	HITS-CLIP	Functional MTI (Weak)	23824327
MIRT660908	hsa-miR-128-3p	Homo sapiens	ADAMTS5	11096	Homo sapiens	HITS-CLIP	Functional MTI (Weak)	23824327
MIRT664301	hsa-miR-128-3p	Homo sapiens	HINT1	3094	Homo sapiens	HITS-CLIP	Functional MTI (Weak)	23824327
MIRT665437	hsa-miR-128-3p	Homo sapiens	WDR55	54853	Homo sapiens	HITS-CLIP	Functional MTI (Weak)	23824327
MIRT666103	hsa-miR-128-3p	Homo sapiens	SSR1	6745	Homo sapiens	HITS-CLIP	Functional MTI (Weak)	23824327
MIRT667673	hsa-miR-128-3p	Homo sapiens	KREMEN1	83999	Homo sapiens	HITS-CLIP	Functional MTI (Weak)	23824327
MIRT671174	hsa-miR-128-3p	Homo sapiens	MAPKAPK5	8550	Homo sapiens	HITS-CLIP	Functional MTI (Weak)	23824327
MIRT671605	hsa-miR-128-3p	Homo sapiens	RILPL1	353116	Homo sapiens	HITS-CLIP	Functional MTI (Weak)	23824327
MIRT671895	hsa-miR-128-3p	Homo sapiens	MOB3A	126308	Homo sapiens	HITS-CLIP	Functional MTI (Weak)	23824327
MIRT673034	hsa-miR-128-3p	Homo sapiens	RBBP4	5928	Homo sapiens	HITS-CLIP	Functional MTI (Weak)	23824327
MIRT673826	hsa-miR-128-3p	Homo sapiens	DARS	1615	Homo sapiens	HITS-CLIP	Functional MTI (Weak)	23824327
MIRT674330	hsa-miR-128-3p	Homo sapiens	POLR1B	84172	Homo sapiens	HITS-CLIP	Functional MTI (Weak)	23824327
MIRT675721	hsa-miR-128-3p	Homo sapiens	EMC3	55831	Homo sapiens	HITS-CLIP	Functional MTI (Weak)	23824327
MIRT676832	hsa-miR-128-3p	Homo sapiens	TNFSF15	9966	Homo sapiens	HITS-CLIP	Functional MTI (Weak)	23824327
MIRT677124	hsa-miR-128-3p	Homo sapiens	CCR4	1233	Homo sapiens	HITS-CLIP	Functional MTI (Weak)	23824327
MIRT683269	hsa-miR-128-3p	Homo sapiens	ZNF329	79673	Homo sapiens	HITS-CLIP	Functional MTI (Weak)	23313552
MIRT698119	hsa-miR-128-3p	Homo sapiens	TOPBP1	11073	Homo sapiens	HITS-CLIP	Functional MTI (Weak)	23313552
MIRT698874	hsa-miR-128-3p	Homo sapiens	SRPR	6734	Homo sapiens	HITS-CLIP	Functional MTI (Weak)	23313552
MIRT699015	hsa-miR-128-3p	Homo sapiens	SOS1	6654	Homo sapiens	HITS-CLIP	Functional MTI (Weak)	23313552
MIRT699901	hsa-miR-128-3p	Homo sapiens	RUNX1	861	Homo sapiens	HITS-CLIP	Functional MTI (Weak)	23313552
MIRT701517	hsa-miR-128-3p	Homo sapiens	NDST1	3340	Homo sapiens	HITS-CLIP	Functional MTI (Weak)	21572407
MIRT701517	hsa-miR-128-3p	Homo sapiens	NDST1	3340	Homo sapiens	HITS-CLIP	Functional MTI (Weak)	23313552
MIRT702243	hsa-miR-128-3p	Homo sapiens	LNPEP	4012	Homo sapiens	HITS-CLIP	Functional MTI (Weak)	23313552
MIRT704359	hsa-miR-128-3p	Homo sapiens	DBR1	51163	Homo sapiens	HITS-CLIP	Functional MTI (Weak)	23313552
MIRT704931	hsa-miR-128-3p	Homo sapiens	CCDC36	339834	Homo sapiens	HITS-CLIP	Functional MTI (Weak)	23313552
MIRT705777	hsa-miR-128-3p	Homo sapiens	ALG14	199857	Homo sapiens	HITS-CLIP	Functional MTI (Weak)	23313552
MIRT706068	hsa-miR-128-3p	Homo sapiens	PKD1	5310	Homo sapiens	HITS-CLIP	Functional MTI (Weak)	22927820
MIRT707578	hsa-miR-128-3p	Homo sapiens	DYNC2LI1	51626	Homo sapiens	HITS-CLIP	Functional MTI (Weak)	21572407
MIRT709489	hsa-miR-128-3p	Homo sapiens	LOXL2	4017	Homo sapiens	HITS-CLIP	Functional MTI (Weak)	19536157
MIRT711768	hsa-miR-128-3p	Homo sapiens	CCDC59	29080	Homo sapiens	HITS-CLIP	Functional MTI (Weak)	19536157
MIRT714300	hsa-miR-128-3p	Homo sapiens	KBTBD11	9920	Homo sapiens	HITS-CLIP	Functional MTI (Weak)	19536157
MIRT715445	hsa-miR-128-3p	Homo sapiens	RGS6	9628	Homo sapiens	HITS-CLIP	Functional MTI (Weak)	19536157
MIRT716507	hsa-miR-128-3p	Homo sapiens	ZNF394	84124	Homo sapiens	HITS-CLIP	Functional MTI (Weak)	19536157
MIRT722074	hsa-miR-128-3p	Homo sapiens	TP53INP2	58476	Homo sapiens	HITS-CLIP	Functional MTI (Weak)	19536157
MIRT722497	hsa-miR-128-3p	Homo sapiens	PNKD	25953	Homo sapiens	HITS-CLIP	Functional MTI (Weak)	19536157
