# Supplementary material for: Identification of microRNAs with Dysregulated Expression in Status Epilepticus Induced Epileptogenesis
Source: PLoS One. 2016 Oct 3;11(10):e0163855. doi: 10.1371/journal.pone.0163855 (PMC5047645; doi:10.1371/journal.pone.0163855)
Supplement: S4 Table — (XLSX) [file pone.0163855.s004.xlsx]

## Sheet: miR-hsa-196b-5p
miRTarBase ID	miRNA	Species (miRNA)	Target Gene	Target Gene (Entrez Gene ID)	Species (Target Gene)	Experiments	Support Type	References (PMID)
MIRT001042	hsa-miR-196b-5p	Homo sapiens	HOXB8	3218	Homo sapiens	Luciferase reporter assay	Functional MTI	18493311
MIRT001042	hsa-miR-196b-5p	Homo sapiens	HOXB8	3218	Homo sapiens	CLASH	Functional MTI (Weak)	23622248
MIRT004638	hsa-miR-196b-5p	Homo sapiens	HOXC8	3224	Homo sapiens	Immunohistochemistry//Luciferase reporter assay//qRT-PCR	Functional MTI	20736365
MIRT004638	hsa-miR-196b-5p	Homo sapiens	HOXC8	3224	Homo sapiens	PAR-CLIP	Functional MTI (Weak)	21572407
MIRT004638	hsa-miR-196b-5p	Homo sapiens	HOXC8	3224	Homo sapiens	PAR-CLIP	Functional MTI (Weak)	22291592
MIRT004638	hsa-miR-196b-5p	Homo sapiens	HOXC8	3224	Homo sapiens	PAR-CLIP	Functional MTI (Weak)	23446348
MIRT004638	hsa-miR-196b-5p	Homo sapiens	HOXC8	3224	Homo sapiens	CLASH	Functional MTI (Weak)	23622248
MIRT007146	hsa-miR-196b-5p	Homo sapiens	BCL2	596	Homo sapiens	Immunocytochemistry	Functional MTI (Weak)	23293219
MIRT007284	hsa-miR-196b-5p	Homo sapiens	CD8A	925	Homo sapiens	Luciferase reporter assay	Functional MTI	23359619
MIRT042654	hsa-miR-196b-5p	Homo sapiens	HSD17B10	3028	Homo sapiens	CLASH	Functional MTI (Weak)	23622248
MIRT042655	hsa-miR-196b-5p	Homo sapiens	ATF4	468	Homo sapiens	CLASH	Functional MTI (Weak)	23622248
MIRT042656	hsa-miR-196b-5p	Homo sapiens	MAPRE1	22919	Homo sapiens	CLASH	Functional MTI (Weak)	23622248
MIRT042657	hsa-miR-196b-5p	Homo sapiens	MRPS35	60488	Homo sapiens	CLASH	Functional MTI (Weak)	23622248
MIRT042658	hsa-miR-196b-5p	Homo sapiens	MEPCE	56257	Homo sapiens	CLASH	Functional MTI (Weak)	23622248
MIRT042659	hsa-miR-196b-5p	Homo sapiens	COX3	4514	Homo sapiens	CLASH	Functional MTI (Weak)	23622248
MIRT042660	hsa-miR-196b-5p	Homo sapiens	PRKACA	5566	Homo sapiens	CLASH	Functional MTI (Weak)	23622248
MIRT042661	hsa-miR-196b-5p	Homo sapiens	PAXBP1	94104	Homo sapiens	CLASH	Functional MTI (Weak)	23622248
MIRT042662	hsa-miR-196b-5p	Homo sapiens	PALD1	27143	Homo sapiens	CLASH	Functional MTI (Weak)	23622248
MIRT042663	hsa-miR-196b-5p	Homo sapiens	GPS1	2873	Homo sapiens	CLASH	Functional MTI (Weak)	23622248
MIRT042664	hsa-miR-196b-5p	Homo sapiens	CHD2	1106	Homo sapiens	CLASH	Functional MTI (Weak)	23622248
MIRT042665	hsa-miR-196b-5p	Homo sapiens	SLC6A15	55117	Homo sapiens	CLASH	Functional MTI (Weak)	23622248
MIRT042666	hsa-miR-196b-5p	Homo sapiens	PDE12	201626	Homo sapiens	CLASH	Functional MTI (Weak)	23622248
MIRT042667	hsa-miR-196b-5p	Homo sapiens	SLC23A2	9962	Homo sapiens	CLASH	Functional MTI (Weak)	23622248
MIRT042668	hsa-miR-196b-5p	Homo sapiens	TXNDC5	81567	Homo sapiens	CLASH	Functional MTI (Weak)	23622248
MIRT042669	hsa-miR-196b-5p	Homo sapiens	BEST3	144453	Homo sapiens	CLASH	Functional MTI (Weak)	23622248
MIRT042670	hsa-miR-196b-5p	Homo sapiens	ATP6	4508	Homo sapiens	CLASH	Functional MTI (Weak)	23622248
MIRT042671	hsa-miR-196b-5p	Homo sapiens	ALDOA	226	Homo sapiens	CLASH	Functional MTI (Weak)	23622248
MIRT042672	hsa-miR-196b-5p	Homo sapiens	HTR1D	3352	Homo sapiens	CLASH	Functional MTI (Weak)	23622248
MIRT042673	hsa-miR-196b-5p	Homo sapiens	RTF1	23168	Homo sapiens	CLASH	Functional MTI (Weak)	23622248
MIRT042674	hsa-miR-196b-5p	Homo sapiens	CKB	1152	Homo sapiens	CLASH	Functional MTI (Weak)	23622248
MIRT042675	hsa-miR-196b-5p	Homo sapiens	MAT2A	4144	Homo sapiens	CLASH	Functional MTI (Weak)	23622248
MIRT042676	hsa-miR-196b-5p	Homo sapiens	TRA2A	29896	Homo sapiens	CLASH	Functional MTI (Weak)	23622248
MIRT042677	hsa-miR-196b-5p	Homo sapiens	WHSC1L1	54904	Homo sapiens	CLASH	Functional MTI (Weak)	23622248
MIRT042678	hsa-miR-196b-5p	Homo sapiens	CDK5R1	8851	Homo sapiens	CLASH	Functional MTI (Weak)	23622248
MIRT042679	hsa-miR-196b-5p	Homo sapiens	MRPS26	64949	Homo sapiens	CLASH	Functional MTI (Weak)	23622248
MIRT042680	hsa-miR-196b-5p	Homo sapiens	AJUBA	84962	Homo sapiens	CLASH	Functional MTI (Weak)	23622248
MIRT042681	hsa-miR-196b-5p	Homo sapiens	KMT2D	8085	Homo sapiens	CLASH	Functional MTI (Weak)	23622248
MIRT042682	hsa-miR-196b-5p	Homo sapiens	REEP5	7905	Homo sapiens	CLASH	Functional MTI (Weak)	23622248
MIRT042683	hsa-miR-196b-5p	Homo sapiens	LAMB2	3913	Homo sapiens	CLASH	Functional MTI (Weak)	23622248
MIRT042684	hsa-miR-196b-5p	Homo sapiens	ND5	4540	Homo sapiens	CLASH	Functional MTI (Weak)	23622248
MIRT042685	hsa-miR-196b-5p	Homo sapiens	TXLNA	200081	Homo sapiens	CLASH	Functional MTI (Weak)	23622248
MIRT042686	hsa-miR-196b-5p	Homo sapiens	TUBB	203068	Homo sapiens	CLASH	Functional MTI (Weak)	23622248
MIRT042687	hsa-miR-196b-5p	Homo sapiens	GNB2L1	10399	Homo sapiens	CLASH	Functional MTI (Weak)	23622248
MIRT042688	hsa-miR-196b-5p	Homo sapiens	MFHAS1	9258	Homo sapiens	CLASH	Functional MTI (Weak)	23622248
MIRT042689	hsa-miR-196b-5p	Homo sapiens	LHX2	9355	Homo sapiens	CLASH	Functional MTI (Weak)	23622248
MIRT042690	hsa-miR-196b-5p	Homo sapiens	BCAR3	8412	Homo sapiens	CLASH	Functional MTI (Weak)	23622248
MIRT042691	hsa-miR-196b-5p	Homo sapiens	BUB1	699	Homo sapiens	CLASH	Functional MTI (Weak)	23622248
MIRT042692	hsa-miR-196b-5p	Homo sapiens	MSH6	2956	Homo sapiens	CLASH	Functional MTI (Weak)	23622248
MIRT042693	hsa-miR-196b-5p	Homo sapiens	HERC2	8924	Homo sapiens	CLASH	Functional MTI (Weak)	23622248
MIRT042694	hsa-miR-196b-5p	Homo sapiens	IARS	3376	Homo sapiens	CLASH	Functional MTI (Weak)	23622248
MIRT042695	hsa-miR-196b-5p	Homo sapiens	CACNB3	784	Homo sapiens	CLASH	Functional MTI (Weak)	23622248
MIRT042696	hsa-miR-196b-5p	Homo sapiens	RRP1B	23076	Homo sapiens	CLASH	Functional MTI (Weak)	23622248
MIRT042697	hsa-miR-196b-5p	Homo sapiens	TLE3	7090	Homo sapiens	CLASH	Functional MTI (Weak)	23622248
MIRT042698	hsa-miR-196b-5p	Homo sapiens	SNX9	51429	Homo sapiens	CLASH	Functional MTI (Weak)	23622248
MIRT053330	hsa-miR-196b-5p	Homo sapiens	HOXA9	3205	Homo sapiens	Luciferase reporter assay//Microarray//qRT-PCR//Western blot	Functional MTI	22353710
MIRT053330	hsa-miR-196b-5p	Homo sapiens	HOXA9	3205	Homo sapiens	Luciferase reporter assay	Functional MTI	23894305
MIRT053330	hsa-miR-196b-5p	Homo sapiens	HOXA9	3205	Homo sapiens	PAR-CLIP	Functional MTI (Weak)	20371350
MIRT053330	hsa-miR-196b-5p	Homo sapiens	HOXA9	3205	Homo sapiens	PAR-CLIP	Functional MTI (Weak)	21572407
MIRT053330	hsa-miR-196b-5p	Homo sapiens	HOXA9	3205	Homo sapiens	ChIP-seq	Functional MTI (Weak)	24334453
MIRT053331	hsa-miR-196b-5p	Homo sapiens	MEIS1	4211	Homo sapiens	Immunohistochemistry//Luciferase reporter assay//Microarray//qRT-PCR//Western blot	Functional MTI	22353710
MIRT053338	hsa-miR-196b-5p	Homo sapiens	FAS	355	Homo sapiens	Immunohistochemistry//Luciferase reporter assay//Microarray//qRT-PCR//Western blot	Functional MTI	22353710
MIRT053485	hsa-miR-196b-5p	Homo sapiens	ETS2	2114	Homo sapiens	ChIP-seq//Luciferase reporter assay//qRT-PCR//Western blot	Functional MTI	22298639
MIRT053586	hsa-miR-196b-5p	Homo sapiens	HOXA10	3206	Homo sapiens	Immunohistochemistry//Microarray//qRT-PCR	Functional MTI (Weak)	24222951
MIRT054026	hsa-miR-196b-5p	Homo sapiens	RDX	5962	Homo sapiens	Immunohistochemistry//Luciferase reporter assay//qRT-PCR//Western blot	Functional MTI	24933454
MIRT054026	hsa-miR-196b-5p	Homo sapiens	RDX	5962	Homo sapiens	PAR-CLIP	Functional MTI (Weak)	21572407
MIRT054026	hsa-miR-196b-5p	Homo sapiens	RDX	5962	Homo sapiens	PAR-CLIP	Functional MTI (Weak)	23446348
MIRT056751	hsa-miR-196b-5p	Homo sapiens	ARID5B	84159	Homo sapiens	PAR-CLIP	Functional MTI (Weak)	23592263
MIRT057646	hsa-miR-196b-5p	Homo sapiens	LCOR	84458	Homo sapiens	PAR-CLIP	Functional MTI (Weak)	20371350
MIRT057646	hsa-miR-196b-5p	Homo sapiens	LCOR	84458	Homo sapiens	PAR-CLIP	Functional MTI (Weak)	21572407
MIRT063826	hsa-miR-196b-5p	Homo sapiens	SRP9	6726	Homo sapiens	PAR-CLIP	Functional MTI (Weak)	20371350
MIRT063826	hsa-miR-196b-5p	Homo sapiens	SRP9	6726	Homo sapiens	PAR-CLIP	Functional MTI (Weak)	23592263
MIRT066479	hsa-miR-196b-5p	Homo sapiens	HMGA2	8091	Homo sapiens	PAR-CLIP	Functional MTI (Weak)	20371350
MIRT066479	hsa-miR-196b-5p	Homo sapiens	HMGA2	8091	Homo sapiens	HITS-CLIP	Functional MTI (Weak)	21572407
MIRT066479	hsa-miR-196b-5p	Homo sapiens	HMGA2	8091	Homo sapiens	PAR-CLIP	Functional MTI (Weak)	23446348
MIRT076232	hsa-miR-196b-5p	Homo sapiens	SMCR8	140775	Homo sapiens	PAR-CLIP	Functional MTI (Weak)	21572407
MIRT076232	hsa-miR-196b-5p	Homo sapiens	SMCR8	140775	Homo sapiens	PAR-CLIP	Functional MTI (Weak)	23446348
MIRT076232	hsa-miR-196b-5p	Homo sapiens	SMCR8	140775	Homo sapiens	PAR-CLIP	Functional MTI (Weak)	24398324
MIRT083306	hsa-miR-196b-5p	Homo sapiens	ZCCHC3	85364	Homo sapiens	PAR-CLIP	Functional MTI (Weak)	23446348
MIRT084982	hsa-miR-196b-5p	Homo sapiens	BACH1	571	Homo sapiens	PAR-CLIP	Functional MTI (Weak)	20371350
MIRT095772	hsa-miR-196b-5p	Homo sapiens	GRPEL2	134266	Homo sapiens	PAR-CLIP	Functional MTI (Weak)	20371350
MIRT095772	hsa-miR-196b-5p	Homo sapiens	GRPEL2	134266	Homo sapiens	PAR-CLIP	Functional MTI (Weak)	21572407
MIRT095772	hsa-miR-196b-5p	Homo sapiens	GRPEL2	134266	Homo sapiens	PAR-CLIP	Functional MTI (Weak)	23446348
MIRT095772	hsa-miR-196b-5p	Homo sapiens	GRPEL2	134266	Homo sapiens	PAR-CLIP	Functional MTI (Weak)	23592263
MIRT095772	hsa-miR-196b-5p	Homo sapiens	GRPEL2	134266	Homo sapiens	PAR-CLIP	Functional MTI (Weak)	24398324
MIRT102166	hsa-miR-196b-5p	Homo sapiens	SRRT	51593	Homo sapiens	PAR-CLIP	Functional MTI (Weak)	20371350
MIRT102166	hsa-miR-196b-5p	Homo sapiens	SRRT	51593	Homo sapiens	PAR-CLIP	Functional MTI (Weak)	21572407
MIRT102166	hsa-miR-196b-5p	Homo sapiens	SRRT	51593	Homo sapiens	PAR-CLIP	Functional MTI (Weak)	23446348
MIRT102166	hsa-miR-196b-5p	Homo sapiens	SRRT	51593	Homo sapiens	PAR-CLIP	Functional MTI (Weak)	24398324
MIRT168592	hsa-miR-196b-5p	Homo sapiens	HMGA1	3159	Homo sapiens	HITS-CLIP	Functional MTI (Weak)	23313552
MIRT168592	hsa-miR-196b-5p	Homo sapiens	HMGA1	3159	Homo sapiens	PAR-CLIP	Functional MTI (Weak)	23592263
MIRT187723	hsa-miR-196b-5p	Homo sapiens	SUOX	6821	Homo sapiens	PAR-CLIP	Functional MTI (Weak)	21572407
MIRT191924	hsa-miR-196b-5p	Homo sapiens	CALM1	801	Homo sapiens	PAR-CLIP	Functional MTI (Weak)	21572407
MIRT205505	hsa-miR-196b-5p	Homo sapiens	SP100	6672	Homo sapiens	PAR-CLIP	Functional MTI (Weak)	23592263
MIRT206422	hsa-miR-196b-5p	Homo sapiens	SLC30A6	55676	Homo sapiens	HITS-CLIP	Functional MTI (Weak)	23313552
MIRT209859	hsa-miR-196b-5p	Homo sapiens	ACVR2B	93	Homo sapiens	PAR-CLIP	Functional MTI (Weak)	21572407
MIRT229843	hsa-miR-196b-5p	Homo sapiens	YIPF6	286451	Homo sapiens	PAR-CLIP	Functional MTI (Weak)	21572407
MIRT230834	hsa-miR-196b-5p	Homo sapiens	TBRG1	84897	Homo sapiens	PAR-CLIP	Functional MTI (Weak)	23592263
MIRT235379	hsa-miR-196b-5p	Homo sapiens	CALM3	808	Homo sapiens	PAR-CLIP	Functional MTI (Weak)	23592263
MIRT251628	hsa-miR-196b-5p	Homo sapiens	KCNJ2	3759	Homo sapiens	PAR-CLIP	Functional MTI (Weak)	21572407
MIRT252336	hsa-miR-196b-5p	Homo sapiens	SALL3	27164	Homo sapiens	PAR-CLIP	Functional MTI (Weak)	21572407
MIRT255320	hsa-miR-196b-5p	Homo sapiens	CDV3	55573	Homo sapiens	PAR-CLIP	Functional MTI (Weak)	21572407
MIRT264697	hsa-miR-196b-5p	Homo sapiens	C11ORF57	55216	Homo sapiens	PAR-CLIP	Functional MTI (Weak)	21572407
MIRT264697	hsa-miR-196b-5p	Homo sapiens	C11ORF57	55216	Homo sapiens	PAR-CLIP	Functional MTI (Weak)	23592263
MIRT267834	hsa-miR-196b-5p	Homo sapiens	PBX1	5087	Homo sapiens	ChIP-seq	Functional MTI (Weak)	24334453
MIRT324737	hsa-miR-196b-5p	Homo sapiens	ACER2	340485	Homo sapiens	PAR-CLIP	Functional MTI (Weak)	24398324
MIRT366071	hsa-miR-196b-5p	Homo sapiens	FAM127A	8933	Homo sapiens	PAR-CLIP	Functional MTI (Weak)	20371350
MIRT366071	hsa-miR-196b-5p	Homo sapiens	FAM127A	8933	Homo sapiens	PAR-CLIP	Functional MTI (Weak)	23592263
MIRT386076	hsa-miR-196b-5p	Homo sapiens	ZNF609	23060	Homo sapiens	PAR-CLIP	Functional MTI (Weak)	23592263
MIRT402063	hsa-miR-196b-5p	Homo sapiens	ATP6V1F	9296	Homo sapiens	PAR-CLIP	Functional MTI (Weak)	23592263
MIRT402063	hsa-miR-196b-5p	Homo sapiens	ATP6V1F	9296	Homo sapiens	PAR-CLIP	Functional MTI (Weak)	24398324
MIRT438111	hsa-miR-196b-5p	Homo sapiens	HOXB7	3217	Homo sapiens	Luciferase reporter assay	Functional MTI	23861821
MIRT438210	hsa-miR-196b-5p	Homo sapiens	GFI1	2672	Homo sapiens	ChIP-seq	Functional MTI (Weak)	24334453
MIRT439103	hsa-miR-196b-5p	Homo sapiens	MYC	4609	Homo sapiens	TRAP	Functional MTI (Weak)	24510096
MIRT447142	hsa-miR-196b-5p	Homo sapiens	KIF27	55582	Homo sapiens	PAR-CLIP	Functional MTI (Weak)	22100165
MIRT447557	hsa-miR-196b-5p	Homo sapiens	C14orf37	145407	Homo sapiens	PAR-CLIP	Functional MTI (Weak)	22100165
MIRT449960	hsa-miR-196b-5p	Homo sapiens	FMNL3	91010	Homo sapiens	PAR-CLIP	Functional MTI (Weak)	22100165
MIRT465086	hsa-miR-196b-5p	Homo sapiens	TSPAN3	10099	Homo sapiens	PAR-CLIP	Functional MTI (Weak)	23592263
MIRT470427	hsa-miR-196b-5p	Homo sapiens	PPP1R15B	84919	Homo sapiens	PAR-CLIP	Functional MTI (Weak)	23592263
MIRT470686	hsa-miR-196b-5p	Homo sapiens	POLR2D	5433	Homo sapiens	PAR-CLIP	Functional MTI (Weak)	21572407
MIRT470686	hsa-miR-196b-5p	Homo sapiens	POLR2D	5433	Homo sapiens	PAR-CLIP	Functional MTI (Weak)	23592263
MIRT472725	hsa-miR-196b-5p	Homo sapiens	MTUS1	57509	Homo sapiens	PAR-CLIP	Functional MTI (Weak)	23446348
MIRT472725	hsa-miR-196b-5p	Homo sapiens	MTUS1	57509	Homo sapiens	PAR-CLIP	Functional MTI (Weak)	23592263
MIRT472725	hsa-miR-196b-5p	Homo sapiens	MTUS1	57509	Homo sapiens	PAR-CLIP	Functional MTI (Weak)	24398324
MIRT473243	hsa-miR-196b-5p	Homo sapiens	SMCR7L	54471	Homo sapiens	PAR-CLIP	Functional MTI (Weak)	20371350
MIRT473243	hsa-miR-196b-5p	Homo sapiens	SMCR7L	54471	Homo sapiens	PAR-CLIP	Functional MTI (Weak)	21572407
MIRT473243	hsa-miR-196b-5p	Homo sapiens	SMCR7L	54471	Homo sapiens	PAR-CLIP	Functional MTI (Weak)	23592263
MIRT473243	hsa-miR-196b-5p	Homo sapiens	SMCR7L	54471	Homo sapiens	PAR-CLIP	Functional MTI (Weak)	24398324
MIRT473800	hsa-miR-196b-5p	Homo sapiens	MAP3K2	10746	Homo sapiens	PAR-CLIP	Functional MTI (Weak)	23592263
MIRT474506	hsa-miR-196b-5p	Homo sapiens	KLHDC8B	200942	Homo sapiens	PAR-CLIP	Functional MTI (Weak)	23592263
MIRT474916	hsa-miR-196b-5p	Homo sapiens	KCTD21	283219	Homo sapiens	PAR-CLIP	Functional MTI (Weak)	23592263
MIRT479418	hsa-miR-196b-5p	Homo sapiens	CDKN1B	1027	Homo sapiens	PAR-CLIP	Functional MTI (Weak)	20371350
MIRT479418	hsa-miR-196b-5p	Homo sapiens	CDKN1B	1027	Homo sapiens	PAR-CLIP	Functional MTI (Weak)	23592263
MIRT486548	hsa-miR-196b-5p	Homo sapiens	DCTN4	51164	Homo sapiens	PAR-CLIP	Functional MTI (Weak)	23592263
MIRT492429	hsa-miR-196b-5p	Homo sapiens	RGL2	5863	Homo sapiens	PAR-CLIP	Functional MTI (Weak)	23592263
MIRT493924	hsa-miR-196b-5p	Homo sapiens	FAM127B	26071	Homo sapiens	PAR-CLIP	Functional MTI (Weak)	23446348
MIRT493924	hsa-miR-196b-5p	Homo sapiens	FAM127B	26071	Homo sapiens	PAR-CLIP	Functional MTI (Weak)	23592263
MIRT499502	hsa-miR-196b-5p	Homo sapiens	GGA3	23163	Homo sapiens	PAR-CLIP	Functional MTI (Weak)	24398324
MIRT500971	hsa-miR-196b-5p	Homo sapiens	SPTSSA	171546	Homo sapiens	PAR-CLIP	Functional MTI (Weak)	24398324
MIRT501430	hsa-miR-196b-5p	Homo sapiens	RAB11FIP4	84440	Homo sapiens	PAR-CLIP	Functional MTI (Weak)	24398324
MIRT502411	hsa-miR-196b-5p	Homo sapiens	GATA6	2627	Homo sapiens	PAR-CLIP	Functional MTI (Weak)	20371350
MIRT502411	hsa-miR-196b-5p	Homo sapiens	GATA6	2627	Homo sapiens	PAR-CLIP	Functional MTI (Weak)	21572407
MIRT502411	hsa-miR-196b-5p	Homo sapiens	GATA6	2627	Homo sapiens	PAR-CLIP	Functional MTI (Weak)	23446348
MIRT502411	hsa-miR-196b-5p	Homo sapiens	GATA6	2627	Homo sapiens	PAR-CLIP	Functional MTI (Weak)	24398324
MIRT506369	hsa-miR-196b-5p	Homo sapiens	NUP155	9631	Homo sapiens	PAR-CLIP	Functional MTI (Weak)	20371350
MIRT506369	hsa-miR-196b-5p	Homo sapiens	NUP155	9631	Homo sapiens	PAR-CLIP	Functional MTI (Weak)	21572407
MIRT506369	hsa-miR-196b-5p	Homo sapiens	NUP155	9631	Homo sapiens	PAR-CLIP	Functional MTI (Weak)	23446348
MIRT506944	hsa-miR-196b-5p	Homo sapiens	IGDCC4	57722	Homo sapiens	PAR-CLIP	Functional MTI (Weak)	20371350
MIRT506944	hsa-miR-196b-5p	Homo sapiens	IGDCC4	57722	Homo sapiens	PAR-CLIP	Functional MTI (Weak)	21572407
MIRT506944	hsa-miR-196b-5p	Homo sapiens	IGDCC4	57722	Homo sapiens	PAR-CLIP	Functional MTI (Weak)	23446348
MIRT507498	hsa-miR-196b-5p	Homo sapiens	E2F7	144455	Homo sapiens	PAR-CLIP	Functional MTI (Weak)	20371350
MIRT507498	hsa-miR-196b-5p	Homo sapiens	E2F7	144455	Homo sapiens	HITS-CLIP	Functional MTI (Weak)	21572407
MIRT507498	hsa-miR-196b-5p	Homo sapiens	E2F7	144455	Homo sapiens	PAR-CLIP	Functional MTI (Weak)	23446348
MIRT513875	hsa-miR-196b-5p	Homo sapiens	HOXA5	3202	Homo sapiens	PAR-CLIP	Functional MTI (Weak)	23446348
MIRT520042	hsa-miR-196b-5p	Homo sapiens	YOD1	55432	Homo sapiens	PAR-CLIP	Functional MTI (Weak)	20371350
MIRT520042	hsa-miR-196b-5p	Homo sapiens	YOD1	55432	Homo sapiens	PAR-CLIP	Functional MTI (Weak)	21572407
MIRT520042	hsa-miR-196b-5p	Homo sapiens	YOD1	55432	Homo sapiens	PAR-CLIP	Functional MTI (Weak)	23446348
MIRT522365	hsa-miR-196b-5p	Homo sapiens	NAP1L1	4673	Homo sapiens	HITS-CLIP	Functional MTI (Weak)	19536157
MIRT522365	hsa-miR-196b-5p	Homo sapiens	NAP1L1	4673	Homo sapiens	PAR-CLIP	Functional MTI (Weak)	23446348
MIRT543673	hsa-miR-196b-5p	Homo sapiens	FAM135A	57579	Homo sapiens	PAR-CLIP	Functional MTI (Weak)	21572407
MIRT545198	hsa-miR-196b-5p	Homo sapiens	HIST1H2BD	3017	Homo sapiens	PAR-CLIP	Functional MTI (Weak)	21572407
MIRT546337	hsa-miR-196b-5p	Homo sapiens	TGFBR3	7049	Homo sapiens	PAR-CLIP	Functional MTI (Weak)	21572407
MIRT546451	hsa-miR-196b-5p	Homo sapiens	SLC9A7	84679	Homo sapiens	PAR-CLIP	Functional MTI (Weak)	21572407
MIRT546786	hsa-miR-196b-5p	Homo sapiens	RCC2	55920	Homo sapiens	PAR-CLIP	Functional MTI (Weak)	20371350
MIRT546786	hsa-miR-196b-5p	Homo sapiens	RCC2	55920	Homo sapiens	PAR-CLIP	Functional MTI (Weak)	21572407
MIRT547252	hsa-miR-196b-5p	Homo sapiens	NXPE3	91775	Homo sapiens	PAR-CLIP	Functional MTI (Weak)	21572407
MIRT547452	hsa-miR-196b-5p	Homo sapiens	MBD4	8930	Homo sapiens	PAR-CLIP	Functional MTI (Weak)	21572407
MIRT547580	hsa-miR-196b-5p	Homo sapiens	LRIG3	121227	Homo sapiens	PAR-CLIP	Functional MTI (Weak)	20371350
MIRT547580	hsa-miR-196b-5p	Homo sapiens	LRIG3	121227	Homo sapiens	PAR-CLIP	Functional MTI (Weak)	21572407
MIRT547839	hsa-miR-196b-5p	Homo sapiens	IGF2BP3	10643	Homo sapiens	PAR-CLIP	Functional MTI (Weak)	20371350
MIRT547839	hsa-miR-196b-5p	Homo sapiens	IGF2BP3	10643	Homo sapiens	PAR-CLIP	Functional MTI (Weak)	21572407
MIRT549502	hsa-miR-196b-5p	Homo sapiens	ABHD2	11057	Homo sapiens	PAR-CLIP	Functional MTI (Weak)	21572407
MIRT549582	hsa-miR-196b-5p	Homo sapiens	ZNF850	342892	Homo sapiens	PAR-CLIP	Functional MTI (Weak)	21572407
MIRT551887	hsa-miR-196b-5p	Homo sapiens	MMS22L	253714	Homo sapiens	PAR-CLIP	Functional MTI (Weak)	21572407
MIRT552124	hsa-miR-196b-5p	Homo sapiens	MED10	84246	Homo sapiens	PAR-CLIP	Functional MTI (Weak)	21572407
MIRT553344	hsa-miR-196b-5p	Homo sapiens	TRPC3	7222	Homo sapiens	PAR-CLIP	Functional MTI (Weak)	20371350
MIRT553344	hsa-miR-196b-5p	Homo sapiens	TRPC3	7222	Homo sapiens	PAR-CLIP	Functional MTI (Weak)	21572407
MIRT554187	hsa-miR-196b-5p	Homo sapiens	SLC35E2B	728661	Homo sapiens	PAR-CLIP	Functional MTI (Weak)	21572407
MIRT555194	hsa-miR-196b-5p	Homo sapiens	PRUNE2	158471	Homo sapiens	PAR-CLIP	Functional MTI (Weak)	21572407
MIRT555553	hsa-miR-196b-5p	Homo sapiens	PLEKHA3	65977	Homo sapiens	PAR-CLIP	Functional MTI (Weak)	21572407
MIRT556284	hsa-miR-196b-5p	Homo sapiens	MAPK1	5594	Homo sapiens	PAR-CLIP	Functional MTI (Weak)	21572407
MIRT556979	hsa-miR-196b-5p	Homo sapiens	HSPA4L	22824	Homo sapiens	PAR-CLIP	Functional MTI (Weak)	21572407
MIRT559182	hsa-miR-196b-5p	Homo sapiens	BRAP	8315	Homo sapiens	PAR-CLIP	Functional MTI (Weak)	21572407
MIRT560300	hsa-miR-196b-5p	Homo sapiens	DFFA	1676	Homo sapiens	PAR-CLIP	Functional MTI (Weak)	20371350
MIRT561214	hsa-miR-196b-5p	Homo sapiens	ZSWIM1	90204	Homo sapiens	PAR-CLIP	Functional MTI (Weak)	20371350
MIRT562353	hsa-miR-196b-5p	Homo sapiens	EXOC8	149371	Homo sapiens	PAR-CLIP	Functional MTI (Weak)	20371350
MIRT565602	hsa-miR-196b-5p	Homo sapiens	SLC35G1	159371	Homo sapiens	PAR-CLIP	Functional MTI (Weak)	20371350
MIRT574793	hsa-miR-196b-5p	Homo sapiens	FAM104A	84923	Homo sapiens	PAR-CLIP	Functional MTI (Weak)	20371350
MIRT610362	hsa-miR-196b-5p	Homo sapiens	GNL1	2794	Homo sapiens	HITS-CLIP	Functional MTI (Weak)	23824327
MIRT617859	hsa-miR-196b-5p	Homo sapiens	FMO4	2329	Homo sapiens	HITS-CLIP	Functional MTI (Weak)	23824327
MIRT698192	hsa-miR-196b-5p	Homo sapiens	TMEM66	51669	Homo sapiens	HITS-CLIP	Functional MTI (Weak)	23313552
MIRT704410	hsa-miR-196b-5p	Homo sapiens	CTPS1	1503	Homo sapiens	HITS-CLIP	Functional MTI (Weak)	23313552
